# Supplementary material for: Polymorphism of di­methyl­amino­borane N(CH3)2-BH2
Source: Acta Crystallogr B Struct Sci Cryst Eng Mater. 2021 Mar 26;77(Pt 2):299–306. doi: 10.1107/S2052520621001979 (PMC8040097; doi:10.1107/S2052520621001979)
Supplement: Supplementary file 1 [file b-77-00299-sup1.cif]

data_I

_publ_contact_author_name            
'Dr Claudia Weidenthaler'
_publ_contact_author_address             
;
Max-Planck-Institut fuer Kohlenforschung
Department of Heterogenious Catalysis
Kaiser-Wilhelm-Platz 1
45470 Muelheim an der Ruhr
Germany
;


_publ_contact_author_email           weidenthaler@kofo.mpg.de

_publ_contact_author_phone           '+49 208 306 2181 '

_publ_requested_journal              '???'

_publ_contact_letter
;
Please consider this CIF submission as supplementary material for a
manuscript intended for publication in Acta Cryst C.
;


#==============================================================================


# 2. PROCESSING SUMMARY (IUCr Office Use Only)

_journal_date_recd_electronic      2020-10-23

_journal_date_to_coeditor         ?
_journal_date_from_coeditor       ?
_journal_date_accepted     2021-02-19

_journal_date_printers_first      ?
_journal_date_printers_final      ?
_journal_date_proofs_out          ?
_journal_date_proofs_in           ?
    
_journal_coeditor_name            ?
_journal_coeditor_code      RA5089SUP1
_journal_paper_category      FA
_journal_coeditor_notes
; ?
;

_journal_techeditor_code      B210197
_iucr_compatibility_tag          ACTA95
_journal_techeditor_notes
; ?
;

_journal_coden_ASTM               ?
_journal_name_full                ?
_journal_year                     ?
_journal_volume                   ?
_journal_issue                    ?
_journal_page_first               ?
_journal_page_last                ?

_journal_suppl_publ_number        ?
_journal_suppl_publ_pages         ?

#==============================================================================


loop_
_publ_author_name
_publ_author_address


'Bodach, Alexander'
;
Max-Planck-Institut fuer Kohlenorschung
Department of Heterogeneous Catalysis
Kaiser-Wilhelm-Platz 1
45470 Muelheim an der Ruhr
Germany
;


'Weidenthaler, Claudia'
;
Max-Planck-Institut fuer Kohlenorschung
Department of Heterogeneous Catalysis
Kaiser-Wilhelm-Platz 1
45470 Muelheim an der Ruhr
Germany
;


_publ_section_references
;
Larson A and Von Dreele R 2004 GSAS Report LAUR 86 748 Los Alamos
National Laboratory, New Mexico, USA
;

_publ_section_exptl_prep
;
(type here to add preparation details)
;
_publ_section_exptl_refinement
;
Based on a structural model from moderate quality single crystal data, 
a C-centered unit cell with Z = 4 was used. Based on the symmetry 
of a single molecule C2/m was chosen as space group.
The crystal structure was refined with GSAS. The bond lengths and 
angles were contrained based on the structure of the triclinic low-
temperature phase.
One Isotropic ADP(atomic displacement parameter) was used for all atoms. 
ADPs of hydrogen atoms were constrained to those of 
the non-hydrogen atoms. 
;


_chemical_name_mineral ??
_cell_length_a         6.2314(3)
_cell_length_b         11.0574(7)
_cell_length_c         6.2759(4)
_cell_angle_alpha  90
_cell_angle_beta       98.754(3)
_cell_angle_gamma  90
_cell_volume   427.39(4)
_space_group   C2/m
_cell_formula_units_Z   2  
loop_
_symmetry_equiv_pos_as_xyz
 'x, y, z '
 '-x, y, -z '
 'x, -y, z '
 '-x, -y, -z '
 'x+1/2, y+1/2, z '
 '-x+1/2, y+1/2, -z '
 'x+1/2, -y+1/2, z '
 '-x+1/2, -y+1/2, -z '        
 
      
loop_
_atom_site_label
_atom_site_type_symbol
_atom_site_symmetry_multiplicity
_atom_site_fract_x
_atom_site_fract_y
_atom_site_fract_z
_atom_site_occupancy
_atom_site_B_iso_or_equiv
_atom_site_adp_type


 B1 B    4 0.377(3)   1         0.110(4) 1 6.49(18)  Biso
 N2 N    4 0.6341(18) 1         0.141(2) 1 6.49(18)  Biso
 H3 H    8 0.318(8)   0.926(5)  0.165(8) 1 7.8(2)    Biso
 C6 C    8 0.7322(18) 1.1035(9) 0.259(2) 1 6.49(18)  Biso
 H11 H   8 0.689(9)   1.107(4)  0.400(9) 1 7.8(2)    Biso
 H12 H   8 0.687(9)   1.174(6)  0.176(8) 1 7.8(2)    Biso
 H13 H   8 0.887(9)   1.096(4)  0.286(6) 1 7.8(2)    Biso


               
loop_             
 _geom_bond_atom_site_label_1
 _geom_bond_atom_site_label_2
 _geom_bond_distance
 _geom_bond_site_symmetry_2  
 _geom_bond_publ_flag

B1 N2 1.58(3) . ?
B1 H3 0.98(6) . ?
N2 C6 1.45(2) . ?
C6 H11 0.96(6) . ?
C6 H12 0.96(7) . ?
C6 H13 0.96(6) . ?       
    
loop_             
_geom_angle_atom_site_label_1      
_geom_angle_atom_site_label_2  
_geom_angle_atom_site_label_3 
_geom_angle 
_geom_angle_site_symmetry_1 
_geom_angle_site_symmetry_3 
_geom_angle_publ_flag 
N2      B1      H3     113(3)    . . ?
B1      N2      C6     113.8(9)  . . ?
N2      C6      H11    110(3)    . . ?
N2      C6      H12    108(4)    . . ?
N2      C6      H13    111(3)    . . ?
H11     C6      H12    112(5)    . . ?
H11     C6      H13    105(4)    . . ?
H12     C6      H13    112(5)    . . ?

        
_chemical_name_systematic                  
; 
N,N,N',N'-tetramethyldiboradiazetane
;      
_chemical_name_common             'dimethylaminoboran'   
_chemical_formula_iupac           'C4 H16 B2 N2'     
_chemical_formula_moiety          'C4 H16 B2 N2'     
_chemical_formula_structural      'C4 H16 B2 N2'     
_chemical_formula_analytical      ? 
_chemical_formula_sum             'C4 H16 B2 N2'
_chemical_formula_weight           113.804
_chemical_melting_point           ? 
 
_exptl_crystal_colour   'colorless' 
_exptl_crystal_description  'powder'
 
loop_                                       
     _atom_type_symbol                      
     _atom_type_description      
     _atom_type_scat_source                       
   C C 'International Tables Vol C Table 6.1.1.4'
   H H 'International Tables Vol C Table 6.1.1.4'
   B B 'International Tables Vol C Table 6.1.1.4'
   N N 'International Tables Vol C Table 6.1.1.4'
  

_symmetry_cell_setting            monoclinic      
_symmetry_space_group_name_H-M    'c_1_2/m_1'        
_symmetry_space_group_name_Hall   '-c_2y'


_pd_spec_size_axial   12

_pd_spec_size_equat   0.7

_pd_spec_size_thick   0.7


# The next five fields are character fields that describe the specimen.

_pd_spec_mounting                         
;
Specimen was sealed in a 0.5 mm diameter borosilicate glass capillary 
;

_pd_spec_mount_mode               'Debye-Scherrer'

_pd_spec_shape                    'cylinder'

_pd_char_particle_morphology      ?
_pd_char_colour                   ?       


# The next four fields are normally only needed for transmission experiments.
_exptl_absorpt_coefficient_mu     ?
_pd_char_atten_coef_mu_obs ?        
_exptl_crystal_density_diffrn  0.88433

#==============================================================================

# 7. EXPERIMENTAL DATA

_exptl_special_details
; ?
;

# The following item is used to identify the equipment used to record 
# the powder pattern when the diffractogram was measured at a laboratory 
# other than the authors' home institution, e.g. when neutron or synchrotron
# radiation is used.

_pd_instr_location
; ?
;
_pd_calibration_special_details           # description of the method used
                                          # to calibrate the instrument
; ?
;

_diffrn_ambient_temperature       293              
_diffrn_source_target             ?
_diffrn_source_type               ?
_diffrn_radiation_type            'Mo K\a~1~'       
_diffrn_measurement_device_type   'STOE Stadi-P'       
_diffrn_detector                  ?      
_diffrn_detector_type             'MYTHEN 1K'
_diffrn_radiation_source      'X-ray tube'
_exptl_crystal_F_000              ?            

_pd_meas_scan_method              step       


_diffrn_radiation_wavelength      0.7093        
_diffrn_radiation_monochromator   'primary focussing, Ge 111'   

#  The following four items give details of the measured (not processed)
#  powder pattern.  Angles are in degrees.

_pd_meas_number_of_points         ?
_pd_meas_2theta_range_min         3.00        
_pd_meas_2theta_range_max        59.67      
_pd_meas_2theta_range_inc         ?        
_cell_measurement_reflns_used  20
_cell_measurement_theta_min   3
_cell_measurement_theta_max  20

_cell_measurement_temperature     293


#==============================================================================
# 8. REFINEMENT DATA

# Use the next field to give any special details about the fitting of the
# powder pattern.


_pd_proc_ls_profile_function      
;
modified spherical harmonics
;        
_pd_proc_ls_background_function   'Chebychev polynomial'
_pd_proc_ls_pref_orient_corr      'none'        


_pd_proc_ls_prof_R_factor         0.04377       
_pd_proc_ls_prof_wR_factor        0.05496        
_pd_proc_ls_prof_wR_expected      0.02038        
_refine_ls_R_I_factor             0.05376   


_refine_ls_matrix_type            fullcycle         
_refine_ls_weighting_scheme       sigma          
_refine_ls_weighting_details      w=1/\s(Y~obs~)^2^ 
_refine_ls_hydrogen_treatment     'mixed'         
_refine_ls_extinction_method      'none'         
_refine_ls_extinction_coef        ?           
_refine_ls_number_parameters      51      
_refine_ls_number_restraints      31
_refine_ls_number_constraints     1    
_refine_ls_number_reflns   ?   
     

_refine_ls_goodness_of_fit_all     2.697  
      
_refine_ls_restrained_S_all       ?        
_refine_ls_restrained_S_obs       ?
_refine_ls_shift/su_max           ?        
_refine_ls_shift/su_mean          ?

# The following four items apply to angular dispersive measurements.
# 2theta minimum, maximum and increment (in degrees) are for the 
# intensities used in the refinement.

_pd_proc_2theta_range_min         3.00        
_pd_proc_2theta_range_max         59.67        
_pd_proc_2theta_range_inc         ?               
_pd_proc_info_excluded_regions    'none'        


# The following items are used to identify the programs used.

_computing_molecular_graphics   'MERCURY (Macrea <i>et al.</i>)'
_computing_structure_refinement   'TOPAS (Coelho, 2007)'
_computing_structure_solution   'DASH (David <i>et al.</i>, 2004)'
_computing_data_reduction   'DASH (David <i>et al.</i>, 2004)'
_computing_cell_refinement   'DASH (David <i> et al.</i> , 2004)'
_computing_data_collection   'STOE WINXPOW (STOE & Cie GmbH, 2004)'


# start Validation Reply Form
_vrf_REFI015_I
;
PROBLEM: _refine_ls_shift/su_max is missing
RESPONSE: powder data
;
_vrf_PLAT049_I
;
PROBLEM: Calculated Density Less Than 1.0 gcm-3 .........     0.8844 Check 
RESPONSE: light element structure, similar to low-temperature polymorph CCDC-160965
;
# end Validation Reply Form
