# Supplementary material for: Polymorphism of di­methyl­amino­borane N(CH3)2-BH2
Source: Acta Crystallogr B Struct Sci Cryst Eng Mater. 2021 Mar 26;77(Pt 2):299–306. doi: 10.1107/S2052520621001979 (PMC8040097; doi:10.1107/S2052520621001979)
Supplement: Supplementary file 2 [file b-77-00299-Isup2.rtv]

data_I


_pd_block_id      dimethylaminoborane

loop_
_pd_meas_2theta_scan
_pd_proc_intensity_total
_pd_calc_intensity_total
_pd_proc_ls_weight
     3.00000   3011.00000   2838.81336      0.00033
     3.01500   2992.00000   2858.44798      0.00033
     3.03000   2890.00000   2877.52999      0.00035
     3.04500   3033.00000   2896.07002      0.00033
     3.06000   3103.00000   2914.07859      0.00032
     3.07500   3077.00000   2931.56610      0.00032
     3.09000   3053.00000   2948.54284      0.00033
     3.10500   3056.00000   2965.01900      0.00033
     3.12000   3043.00000   2981.00462      0.00033
     3.13500   3099.00000   2996.50967      0.00032
     3.15000   3123.00000   3011.54398      0.00032
     3.16500   3054.00000   3026.11728      0.00033
     3.18000   3072.00000   3040.23918      0.00033
     3.19500   3006.00000   3053.91918      0.00033
     3.21000   3049.00000   3067.16669      0.00033
     3.22500   3102.00000   3079.99099      0.00032
     3.24000   3159.00000   3092.40124      0.00032
     3.25500   3124.00000   3104.40653      0.00032
     3.27000   3109.00000   3116.01581      0.00032
     3.28500   3100.00000   3127.23793      0.00032
     3.30000   3109.00000   3138.08163      0.00032
     3.31500   3169.00000   3148.55557      0.00032
     3.33000   3166.00000   3158.66827      0.00032
     3.34500   3151.00000   3168.42816      0.00032
     3.36000   3226.00000   3177.84356      0.00031
     3.37500   3180.00000   3186.92270      0.00031
     3.39000   3132.00000   3195.67370      0.00032
     3.40500   3082.00000   3204.10457      0.00032
     3.42000   3135.00000   3212.22322      0.00032
     3.43500   3186.00000   3220.03747      0.00031
     3.45000   3194.00000   3227.55502      0.00031
     3.46500   3152.00000   3234.78348      0.00032
     3.48000   3117.00000   3241.73038      0.00032
     3.49500   3161.00000   3248.40311      0.00032
     3.51000   3127.00000   3254.80900      0.00032
     3.52500   3150.00000   3260.95525      0.00032
     3.54000   3127.00000   3266.84899      0.00032
     3.55500   3170.00000   3272.49725      0.00032
     3.57000   3183.00000   3277.90693      0.00031
     3.58500   3228.00000   3283.08489      0.00031
     3.60000   3251.00000   3288.03785      0.00031
     3.61500   3164.00000   3292.77246      0.00032
     3.63000   3192.00000   3297.29526      0.00031
     3.64500   3247.00000   3301.61272      0.00031
     3.66000   3147.00000   3305.73119      0.00032
     3.67500   3224.00000   3309.65695      0.00031
     3.69000   3176.00000   3313.39618      0.00031
     3.70500   3218.00000   3316.95498      0.00031
     3.72000   3204.00000   3320.33934      0.00031
     3.73500   3226.00000   3323.55518      0.00031
     3.75000   3278.00000   3326.60832      0.00031
     3.76500   3271.00000   3329.50451      0.00031
     3.78000   3345.00000   3332.24939      0.00030
     3.79500   3309.00000   3334.84853      0.00030
     3.81000   3276.00000   3337.30740      0.00031
     3.82500   3256.00000   3339.63141      0.00031
     3.84000   3305.00000   3341.82585      0.00030
     3.85500   3263.00000   3343.89595      0.00031
     3.87000   3207.00000   3345.84687      0.00031
     3.88500   3177.00000   3347.68365      0.00031
     3.90000   3245.00000   3349.41127      0.00031
     3.91500   3285.00000   3351.03464      0.00030
     3.93000   3347.00000   3352.55857      0.00030
     3.94500   3402.00000   3353.98779      0.00029
     3.96000   3275.00000   3355.32697      0.00031
     3.97500   3188.00000   3356.58068      0.00031
     3.99000   3256.00000   3357.75342      0.00031
     4.00500   3255.00000   3358.84963      0.00031
     4.02000   3336.00000   3359.87363      0.00030
     4.03500   3346.00000   3360.82972      0.00030
     4.05000   3303.00000   3361.72208      0.00030
     4.06500   3262.00000   3362.55483      0.00031
     4.08000   3256.00000   3363.33202      0.00031
     4.09500   3354.00000   3364.05763      0.00030
     4.11000   3317.00000   3364.73556      0.00030
     4.12500   3351.00000   3365.36963      0.00030
     4.14000   3339.00000   3365.96361      0.00030
     4.15500   3347.00000   3366.52118      0.00030
     4.17000   3307.00000   3367.04596      0.00030
     4.18500   3322.00000   3367.54149      0.00030
     4.20000   3253.00000   3368.01126      0.00031
     4.21500   3400.00000   3368.45867      0.00029
     4.23000   3336.00000   3368.88707      0.00030
     4.24500   3284.00000   3369.29973      0.00030
     4.26000   3371.00000   3369.69986      0.00030
     4.27500   3431.00000   3370.09061      0.00029
     4.29000   3400.00000   3370.47505      0.00029
     4.30500   3460.00000   3370.85620      0.00029
     4.32000   3431.00000   3371.23700      0.00029
     4.33500   3394.00000   3371.62035      0.00029
     4.35000   3445.00000   3372.00906      0.00029
     4.36500   3404.00000   3372.40591      0.00029
     4.38000   3429.00000   3372.81359      0.00029
     4.39500   3389.00000   3373.23473      0.00030
     4.41000   3411.00000   3373.67193      0.00029
     4.42500   3430.00000   3374.12770      0.00029
     4.44000   3440.00000   3374.60451      0.00029
     4.45500   3429.00000   3375.10475      0.00029
     4.47000   3368.00000   3375.63077      0.00030
     4.48500   3377.00000   3376.18486      0.00030
     4.50000   3421.00000   3376.76925      0.00029
     4.51500   3427.00000   3377.38612      0.00029
     4.53000   3431.00000   3378.03759      0.00029
     4.54500   3362.00000   3378.72573      0.00030
     4.56000   3441.00000   3379.45254      0.00029
     4.57500   3354.00000   3380.21999      0.00030
     4.59000   3449.00000   3381.02997      0.00029
     4.60500   3447.00000   3381.88435      0.00029
     4.62000   3445.00000   3382.78493      0.00029
     4.63500   3535.00000   3383.73345      0.00028
     4.65000   3390.00000   3384.73162      0.00029
     4.66500   3457.00000   3385.78108      0.00029
     4.68000   3451.00000   3386.88343      0.00029
     4.69500   3479.00000   3388.04024      0.00029
     4.71000   3483.00000   3389.25299      0.00029
     4.72500   3421.00000   3390.52314      0.00029
     4.74000   3462.00000   3391.85211      0.00029
     4.75500   3475.00000   3393.24126      0.00029
     4.77000   3448.00000   3394.69189      0.00029
     4.78500   3452.00000   3396.20529      0.00029
     4.80000   3572.00000   3397.78267      0.00028
     4.81500   3548.00000   3399.42521      0.00028
     4.83000   3377.00000   3401.13406      0.00030
     4.84500   3520.00000   3402.91030      0.00028
     4.86000   3522.00000   3404.75500      0.00028
     4.87500   3459.00000   3406.66914      0.00029
     4.89000   3446.00000   3408.65371      0.00029
     4.90500   3462.00000   3410.70963      0.00029
     4.92000   3524.00000   3412.83779      0.00028
     4.93500   3492.00000   3415.03902      0.00029
     4.95000   3472.00000   3417.31414      0.00029
     4.96500   3519.00000   3419.66391      0.00028
     4.98000   3542.00000   3422.08906      0.00028
     4.99500   3526.00000   3424.59028      0.00028
     5.01000   3437.00000   3427.16822      0.00029
     5.02500   3518.00000   3429.82350      0.00028
     5.04000   3578.00000   3432.55670      0.00028
     5.05500   3514.00000   3435.36836      0.00028
     5.07000   3576.00000   3438.25899      0.00028
     5.08500   3546.00000   3441.22906      0.00028
     5.10000   3538.00000   3444.27900      0.00028
     5.11500   3577.00000   3447.40924      0.00028
     5.13000   3538.00000   3450.62013      0.00028
     5.14500   3512.00000   3453.91201      0.00028
     5.16000   3585.00000   3457.28519      0.00028
     5.17500   3644.00000   3460.73995      0.00027
     5.19000   3556.00000   3464.27652      0.00028
     5.20500   3580.00000   3467.89511      0.00028
     5.22000   3617.00000   3471.59592      0.00028
     5.23500   3641.00000   3475.37907      0.00027
     5.25000   3525.00000   3479.24471      0.00028
     5.26500   3618.00000   3483.19291      0.00028
     5.28000   3616.00000   3487.22374      0.00028
     5.29500   3606.00000   3491.33724      0.00028
     5.31000   3617.00000   3495.53341      0.00028
     5.32500   3694.00000   3499.81223      0.00027
     5.34000   3663.00000   3504.17365      0.00027
     5.35500   3596.00000   3508.61761      0.00028
     5.37000   3570.00000   3513.14398      0.00028
     5.38500   3620.00000   3517.75267      0.00028
     5.40000   3713.00000   3522.44350      0.00027
     5.41500   3657.00000   3527.21630      0.00027
     5.43000   3589.00000   3532.07088      0.00028
     5.44500   3635.00000   3537.00701      0.00028
     5.46000   3487.00000   3542.02445      0.00029
     5.47500   3564.00000   3547.12291      0.00028
     5.49000   3631.00000   3552.30212      0.00028
     5.50500   3584.00000   3557.56174      0.00028
     5.52000   3683.00000   3562.90145      0.00027
     5.53500   3592.00000   3568.32089      0.00028
     5.55000   3567.00000   3573.81967      0.00028
     5.56500   3595.00000   3579.39740      0.00028
     5.58000   3659.00000   3585.05366      0.00027
     5.59500   3720.00000   3590.78800      0.00027
     5.61000   3707.00000   3596.59996      0.00027
     5.62500   3598.00000   3602.48907      0.00028
     5.64000   3639.00000   3608.45482      0.00027
     5.65500   3730.00000   3614.49670      0.00027
     5.67000   3559.00000   3620.61419      0.00028
     5.68500   3656.00000   3626.80671      0.00027
     5.70000   3617.00000   3633.07371      0.00028
     5.71500   3724.00000   3639.41461      0.00027
     5.73000   3741.00000   3645.82879      0.00027
     5.74500   3690.00000   3652.31564      0.00027
     5.76000   3737.00000   3658.87452      0.00027
     5.77500   3652.00000   3665.50480      0.00027
     5.79000   3681.00000   3672.20579      0.00027
     5.80500   3638.00000   3678.97683      0.00027
     5.82000   3681.00000   3685.81722      0.00027
     5.83500   3761.00000   3692.72712      0.00027
     5.85000   3858.00000   3699.70880      0.00026
     5.86500   3816.00000   3706.76321      0.00026
     5.88000   3732.00000   3713.89112      0.00027
     5.89500   3677.00000   3721.09587      0.00027
     5.91000   3774.00000   3728.38142      0.00026
     5.92500   3822.00000   3735.75120      0.00026
     5.94000   3795.00000   3743.21181      0.00026
     5.95500   3731.00000   3750.77327      0.00027
     5.97000   3713.00000   3758.44738      0.00027
     5.98500   3691.00000   3766.25399      0.00027
     6.00000   3790.00000   3774.22769      0.00026
     6.01500   3742.00000   3782.43687      0.00027
     6.03000   3756.00000   3791.22372      0.00027
     6.04500   3843.00000   3802.15843      0.00026
     6.06000   3900.00000   3817.35914      0.00026
     6.07500   3799.00000   3835.29248      0.00026
     6.09000   3797.00000   3855.57596      0.00026
     6.10500   3869.00000   3880.56912      0.00026
     6.12000   3893.00000   3910.28467      0.00026
     6.13500   3914.00000   3943.38550      0.00026
     6.15000   3928.00000   3981.89783      0.00025
     6.16500   3949.00000   4027.09762      0.00025
     6.18000   4061.00000   4077.48701      0.00025
     6.19500   3989.00000   4134.96968      0.00025
     6.21000   4089.00000   4201.48671      0.00024
     6.22500   4218.00000   4275.82770      0.00024
     6.24000   4462.00000   4360.68637      0.00022
     6.25500   4701.00000   4458.08166      0.00021
     6.27000   4618.00000   4567.75460      0.00022
     6.28500   4699.00000   4694.02904      0.00021
     6.30000   4646.00000   4838.70942      0.00022
     6.31500   4807.00000   5005.15629      0.00021
     6.33000   4993.00000   5201.96456      0.00020
     6.34500   5173.00000   5430.14316      0.00019
     6.36000   5447.00000   5682.26216      0.00018
     6.37500   5848.00000   5973.34196      0.00017
     6.39000   6180.00000   6316.78864      0.00016
     6.40500   6409.00000   6728.42332      0.00016
     6.42000   6842.00000   7236.40655      0.00015
     6.43500   7596.00000   7866.16451      0.00013
     6.45000   8471.00000   8652.90661      0.00012
     6.46500   9159.00000   9652.04509      0.00011
     6.48000  10492.00000  10951.57754      0.00009
     6.49500  12823.00000  12714.55139      0.00006
     6.51000  16142.00000  15280.78023      0.00004
     6.52500  20795.00000  19617.22624      0.00002
     6.54000  27208.00000  26623.04751      0.00001
     6.55500  26119.00000  27635.39979      0.00001
     6.57000  13177.00000  12538.61306      0.00006
     6.58500   5564.00000   6081.82034      0.00018
     6.60000   4437.00000   4846.84854      0.00023
     6.61500   4222.00000   4552.01025      0.00024
     6.63000   4222.00000   4422.37543      0.00024
     6.64500   4212.00000   4351.75847      0.00024
     6.66000   4217.00000   4310.05539      0.00024
     6.67500   4165.00000   4284.31729      0.00024
     6.69000   4128.00000   4268.08386      0.00024
     6.70500   4123.00000   4257.77005      0.00024
     6.72000   4233.00000   4251.17364      0.00024
     6.73500   4187.00000   4246.74439      0.00024
     6.75000   4264.00000   4243.03254      0.00023
     6.76500   4189.00000   4237.07806      0.00024
     6.78000   4169.00000   4230.76072      0.00024
     6.79500   4223.00000   4238.96100      0.00024
     6.81000   4259.00000   4247.44781      0.00023
     6.82500   4209.00000   4257.09846      0.00024
     6.84000   4305.00000   4266.88043      0.00023
     6.85500   4197.00000   4276.85962      0.00024
     6.87000   4199.00000   4287.19041      0.00024
     6.88500   4303.00000   4298.98353      0.00023
     6.90000   4285.00000   4317.86587      0.00023
     6.91500   4277.00000   4349.59416      0.00023
     6.93000   4403.00000   4391.72498      0.00023
     6.94500   4399.00000   4444.78505      0.00023
     6.96000   4454.00000   4514.43445      0.00022
     6.97500   4445.00000   4598.86370      0.00022
     6.99000   4597.00000   4699.65322      0.00022
     7.00500   4757.00000   4822.69771      0.00021
     7.02000   4955.00000   4966.57649      0.00020
     7.03500   4934.00000   5135.79712      0.00020
     7.05000   5065.00000   5335.59615      0.00020
     7.06500   5228.00000   5566.77420      0.00019
     7.08000   5406.00000   5838.82176      0.00018
     7.09500   5758.00000   6157.58227      0.00017
     7.11000   6377.00000   6534.61360      0.00016
     7.12500   6959.00000   6981.91949      0.00014
     7.14000   7399.00000   7509.22904      0.00014
     7.15500   8261.00000   8135.88303      0.00012
     7.17000   9051.00000   8883.56417      0.00011
     7.18500   9566.00000   9783.99034      0.00010
     7.20000  10569.00000  10878.03329      0.00009
     7.21500  12003.00000  12197.57674      0.00007
     7.23000  14721.00000  13826.23992      0.00005
     7.24500  16228.00000  15866.44926      0.00004
     7.26000  16825.00000  18478.20452      0.00004
     7.27500  18842.00000  21884.95075      0.00003
     7.29000  23624.00000  26477.22671      0.00002
     7.30500  31717.00000  33063.69648      0.00001
     7.32000  38786.00000  43900.69659      0.00001
     7.33500  52881.00000  63151.43680      0.00000
     7.35000  65528.00000  76154.66405      0.00000
     7.36500  41806.00000  47291.39040      0.00001
     7.38000  16237.00000  16909.40468      0.00004
     7.39500  10090.00000  10900.51663      0.00010
     7.41000  10655.00000  10979.46878      0.00009
     7.42500  11866.00000  11844.80372      0.00007
     7.44000  13770.00000  13114.61762      0.00005
     7.45500  15528.00000  14819.94345      0.00004
     7.47000  18116.00000  17073.60646      0.00003
     7.48500  21457.00000  20083.95368      0.00002
     7.50000  25686.00000  24237.51622      0.00002
     7.51500  33491.00000  30371.52416      0.00001
     7.53000  44413.00000  40021.60799      0.00001
     7.54500  52253.00000  51126.67011      0.00000
     7.56000  45292.00000  47614.42861      0.00000
     7.57500  25489.00000  22826.64911      0.00002
     7.59000  11562.00000  10496.57871      0.00007
     7.60500   6952.00000   7454.51036      0.00014
     7.62000   5618.00000   6430.82622      0.00018
     7.63500   5175.00000   5917.04729      0.00019
     7.65000   5087.00000   5616.84701      0.00020
     7.66500   4918.00000   5426.30198      0.00020
     7.68000   4873.00000   5298.21238      0.00021
     7.69500   4807.00000   5208.43115      0.00021
     7.71000   4701.00000   5143.49496      0.00021
     7.72500   4834.00000   5095.38095      0.00021
     7.74000   4827.00000   5059.04294      0.00021
     7.75500   4787.00000   5031.16166      0.00021
     7.77000   4726.00000   5009.46001      0.00021
     7.78500   4675.00000   4992.30164      0.00021
     7.80000   4740.00000   4978.46572      0.00021
     7.81500   4744.00000   4966.98772      0.00021
     7.83000   4791.00000   4957.03958      0.00021
     7.84500   4755.00000   4947.81220      0.00021
     7.86000   4822.00000   4938.29866      0.00021
     7.87500   4814.00000   4926.61651      0.00021
     7.89000   4788.00000   4908.37266      0.00021
     7.90500   4753.00000   4890.07906      0.00021
     7.92000   4986.00000   4895.51039      0.00020
     7.93500   4897.00000   4902.80016      0.00020
     7.95000   4830.00000   4910.03241      0.00021
     7.96500   4830.00000   4917.20658      0.00021
     7.98000   4802.00000   4924.32209      0.00021
     7.99500   4878.00000   4931.37838      0.00021
     8.01000   4830.00000   4938.37491      0.00021
     8.02500   4877.00000   4945.31112      0.00021
     8.04000   5014.00000   4952.18648      0.00020
     8.05500   4942.00000   4959.00047      0.00020
     8.07000   4818.00000   4965.75255      0.00021
     8.08500   4929.00000   4972.44223      0.00020
     8.10000   4810.00000   4979.06900      0.00021
     8.11500   4799.00000   4985.63235      0.00021
     8.13000   4962.00000   4992.13181      0.00020
     8.14500   4975.00000   4998.56690      0.00020
     8.16000   4930.00000   5004.93714      0.00020
     8.17500   4873.00000   5011.24207      0.00021
     8.19000   4986.00000   5017.48123      0.00020
     8.20500   4950.00000   5023.65419      0.00020
     8.22000   5059.00000   5029.76049      0.00020
     8.23500   5038.00000   5035.79972      0.00020
     8.25000   4918.00000   5041.77144      0.00020
     8.26500   4954.00000   5047.67525      0.00020
     8.28000   5037.00000   5053.51074      0.00020
     8.29500   5017.00000   5059.27751      0.00020
     8.31000   5089.00000   5064.97517      0.00020
     8.32500   5057.00000   5070.60334      0.00020
     8.34000   5098.00000   5076.16164      0.00020
     8.35500   5111.00000   5081.64981      0.00020
     8.37000   5016.00000   5087.06796      0.00020
     8.38500   5100.00000   5092.41616      0.00020
     8.40000   5123.00000   5097.69469      0.00020
     8.41500   5094.00000   5102.90431      0.00020
     8.43000   5183.00000   5108.04578      0.00019
     8.44500   5088.00000   5113.12030      0.00020
     8.46000   5074.00000   5118.12909      0.00020
     8.47500   5125.00000   5123.07394      0.00020
     8.49000   5161.00000   5127.95677      0.00019
     8.50500   5231.00000   5132.78026      0.00019
     8.52000   5200.00000   5137.54746      0.00019
     8.53500   5305.00000   5142.26233      0.00019
     8.55000   5249.00000   5146.92979      0.00019
     8.56500   5194.00000   5151.55612      0.00019
     8.58000   5336.00000   5156.14949      0.00019
     8.59500   5361.00000   5160.72063      0.00019
     8.61000   5277.00000   5165.28436      0.00019
     8.62500   5259.00000   5169.86321      0.00019
     8.64000   5342.00000   5174.49153      0.00019
     8.65500   5262.00000   5179.22103      0.00019
     8.67000   5351.00000   5184.13721      0.00019
     8.68500   5414.00000   5189.41235      0.00018
     8.70000   5534.00000   5195.60035      0.00018
     8.71500   5480.00000   5202.62328      0.00018
     8.73000   5491.00000   5207.77748      0.00018
     8.74500   5538.00000   5211.85148      0.00018
     8.76000   5466.00000   5215.87246      0.00018
     8.77500   5538.00000   5219.94468      0.00018
     8.79000   5561.00000   5224.10866      0.00018
     8.80500   5450.00000   5228.42396      0.00018
     8.82000   5510.00000   5232.95624      0.00018
     8.83500   5693.00000   5237.80241      0.00018
     8.85000   5702.00000   5243.07505      0.00018
     8.86500   5629.00000   5248.93672      0.00018
     8.88000   5669.00000   5255.59294      0.00018
     8.89500   5642.00000   5263.33989      0.00018
     8.91000   5671.00000   5272.59860      0.00018
     8.92500   5723.00000   5284.03688      0.00017
     8.94000   5818.00000   5299.03791      0.00017
     8.95500   5836.00000   5322.27117      0.00017
     8.97000   5807.00000   5367.51531      0.00017
     8.98500   5971.00000   5451.73067      0.00017
     9.00000   6032.00000   5576.09591      0.00017
     9.01500   6040.00000   5752.21702      0.00017
     9.03000   6310.00000   5989.42061      0.00016
     9.04500   6625.00000   6299.50378      0.00015
     9.06000   6924.00000   6709.50404      0.00014
     9.07500   7340.00000   7211.55664      0.00014
     9.09000   7976.00000   7763.42619      0.00013
     9.10500   8650.00000   8426.95459      0.00012
     9.12000   9364.00000   9235.16776      0.00011
     9.13500  10653.00000  10212.42111      0.00009
     9.15000  12118.00000  11402.00781      0.00007
     9.16500  13413.00000  12852.86786      0.00006
     9.18000  15206.00000  14637.95220      0.00004
     9.19500  17914.00000  16857.88506      0.00003
     9.21000  21321.00000  19664.44065      0.00002
     9.22500  25596.00000  23318.26321      0.00002
     9.24000  30632.00000  28227.26139      0.00001
     9.25500  37111.00000  34969.78330      0.00001
     9.27001  49160.00000  44578.63838      0.00000
     9.28500  66629.00000  59324.50173      0.00000
     9.30000  91826.00000  83811.39141      0.00000
     9.31500  126780.00000  113613.45049      0.00000
     9.33001  119943.00000  105608.74159      0.00000
     9.34501  56138.00000  41606.77560      0.00000
     9.36001  15074.00000  14566.18411      0.00004
     9.37500   7474.00000   9444.19810      0.00013
     9.39001   6748.00000   7883.20237      0.00015
     9.40501   6546.00000   7102.66804      0.00015
     9.42001   6360.00000   6647.18203      0.00016
     9.43501   6300.00000   6358.08141      0.00016
     9.45001   6148.00000   6163.89946      0.00016
     9.46501   6013.00000   6028.45273      0.00017
     9.48001   6130.00000   5931.89883      0.00016
     9.49501   6155.00000   5862.73757      0.00016
     9.51001   6108.00000   5813.98657      0.00016
     9.52501   6029.00000   5781.22873      0.00017
     9.54001   6082.00000   5761.45770      0.00016
     9.55501   6151.00000   5752.01978      0.00016
     9.57001   6087.00000   5748.25207      0.00016
     9.58501   6066.00000   5740.93183      0.00016
     9.60001   6053.00000   5750.84608      0.00017
     9.61501   6175.00000   5834.61039      0.00016
     9.63001   6241.00000   5941.32648      0.00016
     9.64501   6353.00000   6069.35980      0.00016
     9.66001   6344.00000   6222.87947      0.00016
     9.67501   6564.00000   6407.14170      0.00015
     9.69001   6776.00000   6628.87141      0.00015
     9.70501   6877.00000   6896.81250      0.00015
     9.72001   7064.00000   7222.52288      0.00014
     9.73501   7407.00000   7621.48174      0.00014
     9.75001   7932.00000   8114.40173      0.00013
     9.76501   8517.00000   8727.83815      0.00012
     9.78001   9178.00000   9491.62302      0.00011
     9.79501  10261.00000  10427.40563      0.00009
     9.81001  11554.00000  11514.85226      0.00007
     9.82501  13169.00000  12609.59283      0.00006
     9.84001  14699.00000  13315.65794      0.00005
     9.85501  14656.00000  13057.39109      0.00005
     9.87001  12737.00000  11701.75011      0.00006
     9.88501   9929.00000   9931.85259      0.00010
     9.90001   7941.00000   8452.84419      0.00013
     9.91501   6929.00000   7448.49650      0.00014
     9.93001   6490.00000   6811.38791      0.00015
     9.94501   6199.00000   6405.51865      0.00016
     9.96001   6118.00000   6137.03099      0.00016
     9.97501   6011.00000   5950.73020      0.00017
     9.99001   5822.00000   5815.69642      0.00017
    10.00501   5849.00000   5714.36291      0.00017
    10.02001   5785.00000   5636.24663      0.00017
    10.03501   5839.00000   5574.75231      0.00017
    10.05001   5880.00000   5525.58544      0.00017
    10.06501   5813.00000   5485.97032      0.00017
    10.08001   5779.00000   5454.58973      0.00017
    10.09501   5844.00000   5429.64975      0.00017
    10.11001   5824.00000   5406.01391      0.00017
    10.12501   5875.00000   5384.99734      0.00017
    10.14001   5897.00000   5366.69231      0.00017
    10.15501   5772.00000   5350.66144      0.00017
    10.17001   5710.00000   5336.53927      0.00018
    10.18501   5728.00000   5324.04581      0.00017
    10.20001   5772.00000   5312.96821      0.00017
    10.21501   5779.00000   5303.14837      0.00017
    10.23001   5759.00000   5294.47514      0.00017
    10.24501   5735.00000   5286.88058      0.00017
    10.26001   5756.00000   5280.34080      0.00017
    10.27501   5701.00000   5274.88345      0.00018
    10.29001   5729.00000   5270.60966      0.00017
    10.30501   5699.00000   5267.76183      0.00018
    10.32001   5678.00000   5266.91603      0.00018
    10.33501   5536.00000   5269.24934      0.00018
    10.35001   5553.00000   5276.29234      0.00018
    10.36501   5690.00000   5289.20631      0.00018
    10.38001   5729.00000   5309.18091      0.00017
    10.39501   5705.00000   5337.42393      0.00018
    10.41001   5668.00000   5375.46352      0.00018
    10.42501   5599.00000   5425.07854      0.00018
    10.44001   5705.00000   5488.61195      0.00018
    10.45501   5737.00000   5568.86729      0.00017
    10.47001   5838.00000   5669.60462      0.00017
    10.48501   5992.00000   5795.72364      0.00017
    10.50001   6176.00000   5953.81567      0.00016
    10.51501   6271.00000   6153.03818      0.00016
    10.53001   6509.00000   6406.46814      0.00015
    10.54501   6756.00000   6733.95849      0.00015
    10.56001   7268.00000   7166.90690      0.00014
    10.57501   7815.00000   7753.73348      0.00013
    10.59001   8649.00000   8569.57639      0.00012
    10.60501   9757.00000   9738.15762      0.00010
    10.62001  10893.00000  11364.30569      0.00008
    10.63501  11777.00000  12969.15674      0.00007
    10.65001  11496.00000  12782.85019      0.00008
    10.66501   9269.00000  10020.82025      0.00011
    10.68001   7303.00000   7503.47909      0.00014
    10.69501   6178.00000   6268.15782      0.00016
    10.71002   5706.00000   5759.34291      0.00018
    10.72501   5459.00000   5519.01368      0.00018
    10.74002   5316.00000   5380.15644      0.00019
    10.75501   5291.00000   5290.00138      0.00019
    10.77002   5289.00000   5226.81790      0.00019
    10.78502   5261.00000   5180.14675      0.00019
    10.80002   5234.00000   5144.06749      0.00019
    10.81501   5262.00000   5115.13636      0.00019
    10.83002   5123.00000   5091.14174      0.00020
    10.84502   5163.00000   5070.73788      0.00019
    10.86002   5146.00000   5052.96023      0.00019
    10.87502   5160.00000   5037.14947      0.00019
    10.89002   5126.00000   5022.83217      0.00020
    10.90502   5153.00000   5009.65748      0.00019
    10.92002   5115.00000   4997.35377      0.00020
    10.93502   5056.00000   4985.70082      0.00020
    10.95002   5008.00000   4974.50673      0.00020
    10.96502   5047.00000   4963.58180      0.00020
    10.98002   5023.00000   4952.67932      0.00020
    10.99502   4969.00000   4941.20771      0.00020
    11.01002   5019.00000   4929.24049      0.00020
    11.02502   5002.00000   4919.59175      0.00020
    11.04002   5027.00000   4910.88444      0.00020
    11.05502   4981.00000   4902.53740      0.00020
    11.07002   4919.00000   4894.29020      0.00020
    11.08502   4946.00000   4886.11384      0.00020
    11.10002   4944.00000   4877.98030      0.00020
    11.11502   4946.00000   4869.86054      0.00020
    11.13002   4981.00000   4861.72043      0.00020
    11.14502   4867.00000   4853.51236      0.00021
    11.16002   4866.00000   4845.17123      0.00021
    11.17502   4923.00000   4836.59354      0.00020
    11.19002   4844.00000   4827.56796      0.00021
    11.20502   4851.00000   4817.37607      0.00021
    11.22002   4785.00000   4806.40000      0.00021
    11.23502   4820.00000   4798.79143      0.00021
    11.25002   4847.00000   4791.46605      0.00021
    11.26502   4766.00000   4784.39285      0.00021
    11.28002   4703.00000   4777.28737      0.00021
    11.29502   4667.00000   4770.15007      0.00021
    11.31002   4591.00000   4762.98141      0.00022
    11.32502   4614.00000   4755.78184      0.00022
    11.34002   4638.00000   4748.55182      0.00022
    11.35502   4701.00000   4741.29180      0.00021
    11.37002   4719.00000   4734.00224      0.00021
    11.38502   4711.00000   4726.68359      0.00021
    11.40002   4671.00000   4719.33630      0.00021
    11.41502   4689.00000   4711.96083      0.00021
    11.43002   4732.00000   4704.55764      0.00021
    11.44502   4580.00000   4697.12716      0.00022
    11.46002   4662.00000   4689.66986      0.00021
    11.47502   4606.00000   4682.18619      0.00022
    11.49002   4503.00000   4674.67659      0.00022
    11.50502   4399.00000   4667.14152      0.00023
    11.52002   4432.00000   4659.58142      0.00023
    11.53502   4536.00000   4651.99674      0.00022
    11.55002   4460.00000   4644.38793      0.00022
    11.56502   4440.00000   4636.75544      0.00023
    11.58002   4485.00000   4629.09971      0.00022
    11.59502   4420.00000   4621.42118      0.00023
    11.61002   4459.00000   4613.72030      0.00022
    11.62502   4466.00000   4605.99751      0.00022
    11.64002   4486.00000   4598.25326      0.00022
    11.65502   4438.00000   4590.48798      0.00023
    11.67002   4523.00000   4582.70211      0.00022
    11.68502   4430.00000   4574.89609      0.00023
    11.70002   4363.00000   4567.07037      0.00023
    11.71502   4401.00000   4559.22537      0.00023
    11.73002   4354.00000   4551.36153      0.00023
    11.74502   4355.00000   4543.47929      0.00023
    11.76002   4410.00000   4535.57907      0.00023
    11.77502   4295.00000   4527.66132      0.00023
    11.79002   4362.00000   4519.72645      0.00023
    11.80502   4227.00000   4511.77491      0.00024
    11.82002   4318.00000   4503.80711      0.00023
    11.83502   4248.00000   4495.82349      0.00024
    11.85002   4236.00000   4487.82446      0.00024
    11.86502   4226.00000   4479.81046      0.00024
    11.88002   4239.00000   4471.78190      0.00024
    11.89502   4304.00000   4463.73920      0.00023
    11.91002   4217.00000   4455.68279      0.00024
    11.92502   4215.00000   4447.61310      0.00024
    11.94002   4206.00000   4439.53084      0.00024
    11.95502   4156.00000   4431.43726      0.00024
    11.97002   4260.00000   4423.33397      0.00023
    11.98502   4155.00000   4415.22278      0.00024
    12.00002   4122.00000   4407.10593      0.00024
    12.01502   4101.00000   4398.98607      0.00024
    12.03002   4182.00000   4390.86641      0.00024
    12.04502   4159.00000   4382.75101      0.00024
    12.06002   4140.00000   4374.64500      0.00024
    12.07502   4070.00000   4366.55503      0.00025
    12.09002   4041.00000   4358.48996      0.00025
    12.10502   4045.00000   4350.46214      0.00025
    12.12002   4108.00000   4342.48991      0.00024
    12.13502   4102.00000   4334.60375      0.00024
    12.15003   4142.00000   4326.85084      0.00024
    12.16502   4084.00000   4319.34759      0.00024
    12.18003   4103.00000   4312.37288      0.00024
    12.19502   4138.00000   4306.04246      0.00024
    12.21003   4066.00000   4299.03472      0.00025
    12.22503   4095.00000   4291.18107      0.00024
    12.24003   4064.00000   4283.28771      0.00025
    12.25502   4036.00000   4275.42355      0.00025
    12.27003   4016.00000   4267.57636      0.00025
    12.28503   4006.00000   4259.76575      0.00025
    12.30003   4002.00000   4251.99092      0.00025
    12.31503   3978.00000   4244.25690      0.00025
    12.33003   3992.00000   4236.56946      0.00025
    12.34503   3934.00000   4228.93522      0.00025
    12.36003   4009.00000   4221.36185      0.00025
    12.37503   4077.00000   4213.85830      0.00025
    12.39003   4061.00000   4206.43505      0.00025
    12.40503   3978.00000   4199.10452      0.00025
    12.42003   3905.00000   4191.88148      0.00026
    12.43503   3864.00000   4184.78371      0.00026
    12.45003   4022.00000   4177.83282      0.00025
    12.46503   3990.00000   4171.05531      0.00025
    12.48003   3945.00000   4164.48417      0.00025
    12.49503   4002.00000   4158.16103      0.00025
    12.51003   3948.00000   4152.13939      0.00025
    12.52503   3883.00000   4146.48951      0.00026
    12.54003   3999.00000   4141.30636      0.00025
    12.55503   3998.00000   4136.72395      0.00025
    12.57003   3874.00000   4132.94649      0.00026
    12.58503   3902.00000   4130.31995      0.00026
    12.60003   3905.00000   4129.46996      0.00026
    12.61503   3919.00000   4131.42773      0.00026
    12.63003   3963.00000   4137.52554      0.00025
    12.64503   3916.00000   4149.16177      0.00026
    12.66003   3961.00000   4167.77620      0.00025
    12.67503   3968.00000   4195.01302      0.00025
    12.69003   3972.00000   4232.88516      0.00025
    12.70503   4003.00000   4283.99142      0.00025
    12.72003   4147.00000   4351.80084      0.00024
    12.73503   4188.00000   4441.02652      0.00024
    12.75003   4434.00000   4558.26400      0.00023
    12.76503   4590.00000   4713.15441      0.00022
    12.78003   4697.00000   4920.47577      0.00021
    12.79503   4914.00000   5203.80716      0.00020
    12.81003   5419.00000   5601.33681      0.00018
    12.82503   5819.00000   6165.10685      0.00017
    12.84003   6523.00000   6915.00627      0.00015
    12.85503   7257.00000   7673.33221      0.00014
    12.87003   7769.00000   7872.09850      0.00013
    12.88503   7129.00000   7066.47530      0.00014
    12.90003   5826.00000   5859.08404      0.00017
    12.91503   4928.00000   5042.43210      0.00020
    12.93003   4468.00000   4677.61730      0.00022
    12.94503   4300.00000   4560.09948      0.00023
    12.96003   4358.00000   4567.33647      0.00023
    12.97503   4423.00000   4659.28266      0.00023
    12.99003   4595.00000   4831.74771      0.00022
    13.00503   4830.00000   5095.71568      0.00021
    13.02003   5219.00000   5473.77511      0.00019
    13.03503   5799.00000   5999.77558      0.00017
    13.05003   6599.00000   6732.99006      0.00015
    13.06503   7868.00000   7799.05853      0.00013
    13.08003   9624.00000   9427.50146      0.00010
    13.09503  11675.00000  12096.89584      0.00007
    13.11003  15674.00000  16090.83948      0.00004
    13.12503  18516.00000  18863.43827      0.00003
    13.14003  15690.00000  15978.49583      0.00004
    13.15503  10737.00000  10751.10998      0.00009
    13.17003   9411.00000   9345.94108      0.00011
    13.18503  11965.00000  10948.06509      0.00007
    13.20003  18124.00000  14666.89512      0.00003
    13.21503  22599.00000  18711.04595      0.00002
    13.23003  17963.00000  16493.31043      0.00003
    13.24503   9612.00000   7941.00193      0.00010
    13.26003   5004.00000   4626.99864      0.00020
    13.27503   4248.00000   4118.97077      0.00024
    13.29003   4125.00000   3978.36620      0.00024
    13.30503   4016.00000   3900.19839      0.00025
    13.32003   3951.00000   3848.20260      0.00025
    13.33503   4005.00000   3810.04816      0.00025
    13.35003   3958.00000   3779.94318      0.00025
    13.36503   3896.00000   3754.75451      0.00026
    13.38003   3830.00000   3732.52239      0.00026
    13.39503   3830.00000   3711.74643      0.00026
    13.41003   3769.00000   3690.59342      0.00027
    13.42503   3773.00000   3666.64371      0.00027
    13.44003   3734.00000   3643.18652      0.00027
    13.45503   3730.00000   3629.75741      0.00027
    13.47003   3707.00000   3621.12492      0.00027
    13.48503   3815.00000   3613.09692      0.00026
    13.50003   3725.00000   3605.05081      0.00027
    13.51503   3710.00000   3596.94724      0.00027
    13.53004   3676.00000   3588.70176      0.00027
    13.54503   3778.00000   3580.07542      0.00026
    13.56003   3708.00000   3571.02057      0.00027
    13.57503   3673.00000   3562.95048      0.00027
    13.59004   3624.00000   3555.86696      0.00028
    13.60503   3612.00000   3549.54205      0.00028
    13.62004   3539.00000   3544.51339      0.00028
    13.63503   3605.00000   3541.04968      0.00028
    13.65004   3718.00000   3538.62819      0.00027
    13.66504   3599.00000   3538.20573      0.00028
    13.68004   3523.00000   3540.34890      0.00028
    13.69503   3582.00000   3545.79572      0.00028
    13.71004   3637.00000   3555.63909      0.00027
    13.72504   3645.00000   3571.53396      0.00027
    13.74004   3738.00000   3595.64365      0.00027
    13.75504   3691.00000   3630.06597      0.00027
    13.77004   3788.00000   3681.45643      0.00026
    13.78504   3797.00000   3763.33628      0.00026
    13.80004   3927.00000   3901.87821      0.00025
    13.81504   4260.00000   4165.55995      0.00023
    13.83004   4480.00000   4582.01271      0.00022
    13.84504   4374.00000   4634.69888      0.00023
    13.86004   3922.00000   3871.81865      0.00025
    13.87504   3603.00000   3513.77962      0.00028
    13.89004   3551.00000   3450.92408      0.00028
    13.90504   3507.00000   3432.70401      0.00029
    13.92004   3548.00000   3421.44642      0.00028
    13.93504   3495.00000   3412.93064      0.00029
    13.95004   3539.00000   3405.93333      0.00028
    13.96504   3563.00000   3399.68915      0.00028
    13.98004   3566.00000   3393.25230      0.00028
    13.99504   3412.00000   3385.54952      0.00029
    14.01004   3458.00000   3376.53856      0.00029
    14.02504   3463.00000   3367.52748      0.00029
    14.04004   3407.00000   3359.33658      0.00029
    14.05504   3463.00000   3351.85500      0.00029
    14.07004   3487.00000   3344.99656      0.00029
    14.08504   3427.00000   3339.45513      0.00029
    14.10004   3382.00000   3334.41699      0.00030
    14.11504   3357.00000   3330.01486      0.00030
    14.13004   3460.00000   3326.29637      0.00029
    14.14504   3377.00000   3323.42663      0.00030
    14.16004   3437.00000   3321.65964      0.00029
    14.17504   3469.00000   3321.38621      0.00029
    14.19004   3442.00000   3323.20386      0.00029
    14.20504   3427.00000   3327.91446      0.00029
    14.22004   3436.00000   3336.08700      0.00029
    14.23504   3494.00000   3346.43802      0.00029
    14.25004   3626.00000   3352.40102      0.00028
    14.26504   3559.00000   3342.23985      0.00028
    14.28004   3509.00000   3314.72003      0.00028
    14.29504   3451.00000   3286.93155      0.00029
    14.31004   3438.00000   3267.41203      0.00029
    14.32504   3368.00000   3254.47075      0.00030
    14.34004   3442.00000   3245.18709      0.00029
    14.35504   3371.00000   3237.77290      0.00030
    14.37004   3426.00000   3231.38741      0.00029
    14.38504   3422.00000   3225.66078      0.00029
    14.40004   3343.00000   3220.41978      0.00030
    14.41504   3372.00000   3215.57789      0.00030
    14.43004   3325.00000   3211.09394      0.00030
    14.44504   3326.00000   3206.95448      0.00030
    14.46004   3283.00000   3203.16551      0.00030
    14.47504   3248.00000   3199.74974      0.00031
    14.49004   3250.00000   3196.75483      0.00031
    14.50504   3285.00000   3194.28255      0.00030
    14.52004   3290.00000   3192.51775      0.00030
    14.53504   3326.00000   3191.70155      0.00030
    14.55004   3273.00000   3192.06395      0.00031
    14.56504   3270.00000   3193.87287      0.00031
    14.58004   3198.00000   3197.47294      0.00031
    14.59504   3276.00000   3203.34504      0.00031
    14.61004   3262.00000   3212.16559      0.00031
    14.62504   3243.00000   3224.77799      0.00031
    14.64004   3265.00000   3242.36907      0.00031
    14.65504   3213.00000   3267.20050      0.00031
    14.67004   3302.00000   3302.71410      0.00030
    14.68504   3378.00000   3355.59448      0.00030
    14.70004   3335.00000   3440.19901      0.00030
    14.71504   3335.00000   3583.87378      0.00030
    14.73004   3438.00000   3774.07539      0.00029
    14.74504   3507.00000   3827.85551      0.00029
    14.76004   3480.00000   3675.94193      0.00029
    14.77504   3561.00000   3716.92882      0.00028
    14.79004   3731.00000   3878.00600      0.00027
    14.80504   3927.00000   4097.54094      0.00025
    14.82004   4021.00000   4384.37927      0.00025
    14.83504   4505.00000   4757.54966      0.00022
    14.85004   4955.00000   5234.01851      0.00020
    14.86504   5395.00000   5809.35845      0.00019
    14.88004   5666.00000   6414.22361      0.00018
    14.89504   6009.00000   6851.87330      0.00017
    14.91004   5915.00000   6831.31739      0.00017
    14.92504   5531.00000   6257.64523      0.00018
    14.94004   4891.00000   5429.89277      0.00020
    14.95504   4320.00000   4704.50194      0.00023
    14.97005   4025.00000   4205.46194      0.00025
    14.98504   3767.00000   3901.35912      0.00027
    15.00004   3669.00000   3733.24214      0.00027
    15.01504   3639.00000   3664.32362      0.00027
    15.03005   3731.00000   3682.52713      0.00027
    15.04504   3866.00000   3770.78757      0.00026
    15.06005   3917.00000   3824.97672      0.00026
    15.07504   3808.00000   3701.59882      0.00026
    15.09005   3812.00000   3494.99033      0.00026
    15.10505   3869.00000   3420.95071      0.00026
    15.12005   3835.00000   3484.53645      0.00026
    15.13505   3870.00000   3590.90173      0.00026
    15.15005   3802.00000   3550.79775      0.00026
    15.16505   3611.00000   3295.07069      0.00028
    15.18005   3335.00000   3108.94318      0.00030
    15.19505   3196.00000   3035.00227      0.00031
    15.21005   3133.00000   3002.63370      0.00032
    15.22505   3161.00000   2982.02402      0.00032
    15.24005   3156.00000   2966.25723      0.00032
    15.25505   3072.00000   2953.23836      0.00033
    15.27005   3045.00000   2941.99825      0.00033
    15.28505   3062.00000   2932.00352      0.00033
    15.30005   3012.00000   2922.93190      0.00033
    15.31505   2980.00000   2914.57452      0.00034
    15.33005   3022.00000   2906.78836      0.00033
    15.34505   3019.00000   2899.47119      0.00033
    15.36005   3021.00000   2892.54742      0.00033
    15.37505   2984.00000   2885.95974      0.00034
    15.39005   2923.00000   2879.66394      0.00034
    15.40505   2927.00000   2873.63289      0.00034
    15.42005   2926.00000   2867.91133      0.00034
    15.43505   2896.00000   2862.73912      0.00035
    15.45005   2897.00000   2858.52427      0.00035
    15.46505   2984.00000   2855.62845      0.00034
    15.48005   3011.00000   2854.34415      0.00033
    15.49505   2988.00000   2855.38625      0.00033
    15.51005   3022.00000   2859.49538      0.00033
    15.52505   2988.00000   2867.43471      0.00033
    15.54005   3050.00000   2880.58805      0.00033
    15.55505   3036.00000   2901.17811      0.00033
    15.57005   2992.00000   2933.10059      0.00033
    15.58505   3093.00000   2984.28736      0.00032
    15.60005   3143.00000   3072.54286      0.00032
    15.61505   3151.00000   3248.26788      0.00032
    15.63005   3302.00000   3572.86510      0.00030
    15.64505   3402.00000   3770.82168      0.00029
    15.66005   3331.00000   3372.90266      0.00030
    15.67505   3067.00000   3031.47117      0.00033
    15.69005   3045.00000   2956.48226      0.00033
    15.70505   3055.00000   2881.78867      0.00033
    15.72005   2911.00000   2812.81803      0.00034
    15.73505   2899.00000   2788.32719      0.00034
    15.75005   2894.00000   2782.15076      0.00035
    15.76505   2848.00000   2779.14580      0.00035
    15.78005   2866.00000   2777.07366      0.00035
    15.79505   2949.00000   2775.67639      0.00034
    15.81005   2891.00000   2774.93434      0.00035
    15.82505   2850.00000   2774.91549      0.00035
    15.84005   2868.00000   2775.74796      0.00035
    15.85505   2939.00000   2777.61942      0.00034
    15.87005   2864.00000   2780.79425      0.00035
    15.88505   2890.00000   2785.64836      0.00035
    15.90005   2841.00000   2792.72873      0.00035
    15.91505   2924.00000   2802.83787      0.00034
    15.93005   2865.00000   2817.17734      0.00035
    15.94505   2906.00000   2837.50708      0.00034
    15.96005   2921.00000   2865.94011      0.00034
    15.97505   2954.00000   2904.91134      0.00034
    15.99005   3025.00000   2956.63273      0.00033
    16.00505   3027.00000   3021.99760      0.00033
    16.02005   3058.00000   3100.71233      0.00033
    16.03505   3183.00000   3197.04640      0.00031
    16.05005   3273.00000   3324.51024      0.00031
    16.06505   3429.00000   3497.95707      0.00029
    16.08005   3693.00000   3727.78775      0.00027
    16.09505   3913.00000   4015.24174      0.00026
    16.11005   4226.00000   4336.01906      0.00024
    16.12505   4678.00000   4605.45325      0.00021
    16.14005   4805.00000   4677.01394      0.00021
    16.15505   4529.00000   4452.66927      0.00022
    16.17005   4010.00000   4028.77107      0.00025
    16.18505   3535.00000   3610.07625      0.00028
    16.20005   3253.00000   3301.59690      0.00031
    16.21505   3049.00000   3099.32438      0.00033
    16.23005   2930.00000   2970.03323      0.00034
    16.24505   2903.00000   2885.53966      0.00034
    16.26005   2848.00000   2827.68880      0.00035
    16.27505   2843.00000   2785.98497      0.00035
    16.29005   2860.00000   2754.55684      0.00035
    16.30505   2848.00000   2730.02773      0.00035
    16.32005   2762.00000   2710.33573      0.00036
    16.33505   2734.00000   2694.14610      0.00037
    16.35005   2720.00000   2680.55678      0.00037
    16.36505   2695.00000   2668.93900      0.00037
    16.38005   2744.00000   2658.84368      0.00036
    16.39505   2732.00000   2649.94340      0.00037
    16.41005   2718.00000   2641.99500      0.00037
    16.42505   2705.00000   2634.81488      0.00037
    16.44005   2651.00000   2628.26240      0.00038
    16.45505   2764.00000   2622.22836      0.00036
    16.47005   2798.00000   2616.62695      0.00036
    16.48505   2692.00000   2611.39003      0.00037
    16.50005   2730.00000   2606.46290      0.00037
    16.51505   2812.00000   2601.80132      0.00036
    16.53005   2799.00000   2597.36919      0.00036
    16.54505   2748.00000   2593.13689      0.00036
    16.56005   2722.00000   2589.08002      0.00037
    16.57505   2695.00000   2585.17850      0.00037
    16.59005   2754.00000   2581.41622      0.00036
    16.60505   2614.00000   2577.78172      0.00038
    16.62005   2673.00000   2574.27289      0.00037
    16.63505   2722.00000   2570.88512      0.00037
    16.65005   2683.00000   2567.57635      0.00037
    16.66504   2745.00000   2564.34296      0.00036
    16.68005   2661.00000   2561.19976      0.00038
    16.69505   2639.00000   2558.15919      0.00038
    16.71005   2675.00000   2555.22939      0.00037
    16.72504   2771.00000   2552.43142      0.00036
    16.74005   2644.00000   2549.79645      0.00038
    16.75504   2582.00000   2547.40887      0.00039
    16.77005   2607.00000   2545.45448      0.00038
    16.78504   2601.00000   2544.35898      0.00038
    16.80005   2589.00000   2543.74220      0.00039
    16.81504   2549.00000   2541.69366      0.00039
    16.83005   2520.00000   2539.64201      0.00040
    16.84504   2592.00000   2537.72547      0.00039
    16.86004   2595.00000   2535.95958      0.00039
    16.87504   2648.00000   2534.37144      0.00038
    16.89005   2599.00000   2532.99481      0.00038
    16.90504   2597.00000   2531.87775      0.00039
    16.92004   2624.00000   2531.08767      0.00038
    16.93504   2655.00000   2530.74469      0.00038
    16.95004   2640.00000   2531.00320      0.00038
    16.96504   2640.00000   2532.18401      0.00038
    16.98004   2656.00000   2535.08344      0.00038
    16.99504   2654.00000   2541.49141      0.00038
    17.01004   2647.00000   2554.10533      0.00038
    17.02504   2581.00000   2575.67714      0.00039
    17.04004   2649.00000   2609.21451      0.00038
    17.05504   2667.00000   2658.63424      0.00037
    17.07004   2637.00000   2729.61832      0.00038
    17.08504   2753.00000   2830.88131      0.00036
    17.10004   2956.00000   2976.45780      0.00034
    17.11504   3201.00000   3191.31514      0.00031
    17.13004   3690.00000   3526.61219      0.00027
    17.14504   4448.00000   4085.53772      0.00022
    17.16004   5833.00000   4976.84235      0.00017
    17.17504   6926.00000   5885.41604      0.00014
    17.19004   6761.00000   5676.98812      0.00015
    17.20504   4834.00000   4126.34182      0.00021
    17.22004   3192.00000   3080.74360      0.00031
    17.23504   2724.00000   2756.74102      0.00037
    17.25004   2603.00000   2675.30048      0.00038
    17.26504   2623.00000   2663.92994      0.00038
    17.28004   2586.00000   2705.84650      0.00039
    17.29504   2548.00000   2796.19641      0.00039
    17.31004   2573.00000   2809.92501      0.00039
    17.32504   2496.00000   2639.89861      0.00040
    17.34004   2525.00000   2520.64715      0.00040
    17.35504   2423.00000   2486.27667      0.00041
    17.37004   2457.00000   2475.83251      0.00041
    17.38504   2488.00000   2469.58456      0.00040
    17.40004   2404.00000   2464.71385      0.00042
    17.41504   2424.00000   2460.66296      0.00041
    17.43004   2433.00000   2457.18743      0.00041
    17.44504   2414.00000   2454.15560      0.00041
    17.46004   2430.00000   2451.49800      0.00041
    17.47504   2351.00000   2449.18881      0.00043
    17.49004   2339.00000   2447.23885      0.00043
    17.50504   2348.00000   2445.68917      0.00043
    17.52004   2359.00000   2444.58578      0.00042
    17.53504   2361.00000   2444.04560      0.00042
    17.55004   2414.00000   2444.38975      0.00041
    17.56504   2423.00000   2445.53923      0.00041
    17.58004   2335.00000   2447.49065      0.00043
    17.59504   2343.00000   2451.18524      0.00043
    17.61004   2355.00000   2459.06014      0.00042
    17.62504   2356.00000   2470.37257      0.00042
    17.64004   2361.00000   2485.33484      0.00042
    17.65504   2309.00000   2502.55204      0.00043
    17.67004   2392.00000   2516.53903      0.00042
    17.68504   2438.00000   2517.62748      0.00041
    17.70004   2310.00000   2500.74775      0.00043
    17.71504   2257.00000   2474.27800      0.00044
    17.73004   2278.00000   2450.43900      0.00044
    17.74504   2325.00000   2433.69911      0.00043
    17.76004   2281.00000   2422.80980      0.00044
    17.77504   2207.00000   2415.58697      0.00045
    17.79004   2239.00000   2410.45238      0.00045
    17.80503   2264.00000   2406.49889      0.00044
    17.82004   2241.00000   2403.24061      0.00045
    17.83504   2293.00000   2400.43145      0.00044
    17.85004   2241.00000   2397.92540      0.00045
    17.86503   2209.00000   2395.63570      0.00045
    17.88004   2215.00000   2393.50046      0.00045
    17.89503   2233.00000   2391.48650      0.00045
    17.91004   2185.00000   2389.56129      0.00046
    17.92503   2213.00000   2387.71063      0.00045
    17.94003   2283.00000   2385.91660      0.00044
    17.95503   2259.00000   2384.16995      0.00044
    17.97004   2232.00000   2382.46160      0.00045
    17.98503   2155.00000   2380.78882      0.00046
    18.00003   2237.00000   2379.14346      0.00045
    18.01503   2207.00000   2377.52293      0.00045
    18.03004   2189.00000   2375.92322      0.00046
    18.04503   2191.00000   2374.34519      0.00046
    18.06003   2177.00000   2372.78385      0.00046
    18.07503   2176.00000   2371.23882      0.00046
    18.09003   2150.00000   2369.70906      0.00047
    18.10503   2183.00000   2368.19388      0.00046
    18.12003   2191.00000   2366.69310      0.00046
    18.13503   2224.00000   2365.20738      0.00045
    18.15003   2260.00000   2363.73941      0.00044
    18.16503   2247.00000   2362.29927      0.00045
    18.18003   2227.00000   2360.88994      0.00045
    18.19503   2289.00000   2359.46482      0.00044
    18.21003   2202.00000   2358.02857      0.00045
    18.22503   2248.00000   2356.60219      0.00044
    18.24003   2247.00000   2355.18832      0.00045
    18.25503   2215.00000   2353.78894      0.00045
    18.27003   2207.00000   2352.40767      0.00045
    18.28503   2215.00000   2351.05208      0.00045
    18.30003   2230.00000   2349.74132      0.00045
    18.31503   2247.00000   2348.51587      0.00045
    18.33003   2299.00000   2347.33723      0.00043
    18.34503   2257.00000   2346.02566      0.00044
    18.36003   2344.00000   2344.71736      0.00043
    18.37503   2353.00000   2343.42578      0.00042
    18.39003   2328.00000   2342.15389      0.00043
    18.40503   2346.00000   2340.90571      0.00043
    18.42003   2299.00000   2339.68675      0.00043
    18.43503   2271.00000   2338.50488      0.00044
    18.45003   2218.00000   2337.37187      0.00045
    18.46503   2254.00000   2336.30699      0.00044
    18.48003   2211.00000   2335.34750      0.00045
    18.49503   2153.00000   2334.59217      0.00046
    18.51003   2176.00000   2334.13668      0.00046
    18.52503   2201.00000   2333.78945      0.00045
    18.54003   2181.00000   2333.68789      0.00046
    18.55503   2211.00000   2334.32998      0.00045
    18.57003   2204.00000   2336.07154      0.00045
    18.58503   2179.00000   2339.31392      0.00046
    18.60003   2189.00000   2344.60847      0.00046
    18.61503   2198.00000   2352.78993      0.00045
    18.63003   2267.00000   2365.21505      0.00044
    18.64503   2367.00000   2384.33847      0.00042
    18.66003   2397.00000   2415.19835      0.00042
    18.67503   2477.00000   2467.87511      0.00040
    18.69003   2713.00000   2551.65407      0.00037
    18.70503   2996.00000   2633.88443      0.00033
    18.72003   3088.00000   2611.42713      0.00032
    18.73503   2934.00000   2469.01882      0.00034
    18.75003   2642.00000   2368.81992      0.00038
    18.76503   2278.00000   2334.69310      0.00044
    18.78003   2254.00000   2323.78188      0.00044
    18.79503   2248.00000   2318.35468      0.00044
    18.81003   2191.00000   2314.77858      0.00046
    18.82503   2170.00000   2312.13393      0.00046
    18.84003   2229.00000   2310.03575      0.00045
    18.85503   2212.00000   2308.29093      0.00045
    18.87003   2170.00000   2306.79727      0.00046
    18.88503   2201.00000   2305.50120      0.00045
    18.90003   2241.00000   2304.37912      0.00045
    18.91503   2243.00000   2303.43012      0.00045
    18.93003   2218.00000   2302.67630      0.00045
    18.94502   2234.00000   2302.16996      0.00045
    18.96003   2273.00000   2302.00550      0.00044
    18.97503   2207.00000   2302.34107      0.00045
    18.99003   2180.00000   2303.43990      0.00046
    19.00502   2214.00000   2305.61685      0.00045
    19.02003   2207.00000   2308.85040      0.00045
    19.03502   2251.00000   2313.19833      0.00044
    19.05003   2221.00000   2319.63788      0.00045
    19.06502   2277.00000   2329.06187      0.00044
    19.08002   2237.00000   2342.67570      0.00045
    19.09502   2249.00000   2361.21374      0.00044
    19.11003   2264.00000   2382.76739      0.00044
    19.12502   2252.00000   2400.90480      0.00044
    19.14002   2246.00000   2403.25590      0.00045
    19.15502   2295.00000   2383.44645      0.00044
    19.17002   2349.00000   2353.43575      0.00043
    19.18502   2317.00000   2328.12726      0.00043
    19.20002   2256.00000   2311.72451      0.00044
    19.21502   2297.00000   2302.03724      0.00044
    19.23002   2286.00000   2296.30780      0.00044
    19.24502   2243.00000   2292.78240      0.00045
    19.26002   2216.00000   2290.58038      0.00045
    19.27502   2191.00000   2289.14343      0.00046
    19.29002   2329.00000   2288.12457      0.00043
    19.30502   2335.00000   2287.63971      0.00043
    19.32002   2320.00000   2287.81763      0.00043
    19.33502   2295.00000   2289.00311      0.00044
    19.35002   2330.00000   2290.81789      0.00043
    19.36502   2309.00000   2291.59087      0.00043
    19.38002   2313.00000   2292.65032      0.00043
    19.39502   2288.00000   2294.18237      0.00044
    19.41002   2298.00000   2296.31717      0.00044
    19.42502   2310.00000   2299.28255      0.00043
    19.44002   2380.00000   2303.54225      0.00042
    19.45502   2346.00000   2309.97371      0.00043
    19.47002   2358.00000   2319.79244      0.00042
    19.48502   2403.00000   2334.43642      0.00042
    19.50002   2402.00000   2355.70948      0.00042
    19.51502   2438.00000   2386.16906      0.00041
    19.53002   2548.00000   2429.79249      0.00039
    19.54502   2560.00000   2493.39588      0.00039
    19.56002   2667.00000   2590.02630      0.00037
    19.57502   2832.00000   2743.69105      0.00035
    19.59002   3108.00000   2975.15088      0.00032
    19.60502   3326.00000   3218.35623      0.00030
    19.62002   3412.00000   3250.39433      0.00029
    19.63502   3237.00000   2985.06989      0.00031
    19.65002   3034.00000   2748.59448      0.00033
    19.66502   2855.00000   2682.09415      0.00035
    19.68002   2899.00000   2736.17117      0.00034
    19.69502   2944.00000   2871.43769      0.00034
    19.71002   3243.00000   3098.31710      0.00031
    19.72502   3607.00000   3445.51250      0.00028
    19.74002   3969.00000   3849.83892      0.00025
    19.75502   4059.00000   4051.29305      0.00025
    19.77002   3988.00000   3944.35907      0.00025
    19.78502   3718.00000   3863.49617      0.00027
    19.80002   3625.00000   3867.95992      0.00028
    19.81502   3771.00000   3909.45164      0.00027
    19.83002   3773.00000   3974.37479      0.00027
    19.84502   3756.00000   3951.50175      0.00027
    19.86002   3622.00000   3696.37236      0.00028
    19.87502   3305.00000   3276.06740      0.00030
    19.89002   3026.00000   2913.78903      0.00033
    19.90502   2904.00000   2691.91823      0.00034
    19.92002   2842.00000   2575.08734      0.00035
    19.93502   2726.00000   2518.63484      0.00037
    19.95002   2656.00000   2496.72562      0.00038
    19.96502   2581.00000   2499.13533      0.00039
    19.98002   2686.00000   2524.71260      0.00037
    19.99502   2697.00000   2577.28165      0.00037
    20.01002   2768.00000   2661.80280      0.00036
    20.02501   2917.00000   2783.21307      0.00034
    20.04002   3091.00000   2924.21198      0.00032
    20.05502   3237.00000   3024.30751      0.00031
    20.07002   3169.00000   3022.39696      0.00032
    20.08501   3107.00000   2962.55543      0.00032
    20.10002   3135.00000   2969.68851      0.00032
    20.11502   3275.00000   3106.46853      0.00031
    20.13002   3681.00000   3389.23173      0.00027
    20.14501   4242.00000   3838.79359      0.00024
    20.16002   4952.00000   4483.46270      0.00020
    20.17501   6130.00000   5289.76510      0.00016
    20.19002   7425.00000   6108.23771      0.00013
    20.20501   8121.00000   6830.94876      0.00012
    20.22001   7783.00000   7506.78552      0.00013
    20.23501   6770.00000   7296.90052      0.00015
    20.25002   5716.00000   5373.02668      0.00017
    20.26501   4883.00000   3912.81255      0.00020
    20.28001   4645.00000   3722.81185      0.00022
    20.29501   5145.00000   4405.46553      0.00019
    20.31001   5525.00000   5601.29104      0.00018
    20.32501   5235.00000   5702.79581      0.00019
    20.34001   4259.00000   3765.27542      0.00023
    20.35501   3325.00000   2621.05037      0.00030
    20.37001   2783.00000   2402.11637      0.00036
    20.38501   2565.00000   2350.64245      0.00039
    20.40001   2503.00000   2315.63666      0.00040
    20.41501   2493.00000   2288.23203      0.00040
    20.43001   2424.00000   2268.23209      0.00041
    20.44501   2410.00000   2253.65426      0.00041
    20.46001   2379.00000   2242.43043      0.00042
    20.47501   2391.00000   2232.80812      0.00042
    20.49001   2432.00000   2224.03340      0.00041
    20.50501   2314.00000   2217.90977      0.00043
    20.52001   2372.00000   2212.22099      0.00042
    20.53501   2377.00000   2206.89755      0.00042
    20.55001   2338.00000   2203.89726      0.00043
    20.56501   2310.00000   2201.37600      0.00043
    20.58001   2330.00000   2199.14453      0.00043
    20.59501   2269.00000   2197.17868      0.00044
    20.61001   2294.00000   2195.46681      0.00044
    20.62501   2338.00000   2194.00420      0.00043
    20.64001   2321.00000   2192.76878      0.00043
    20.65501   2315.00000   2191.75014      0.00043
    20.67001   2339.00000   2190.96962      0.00043
    20.68501   2378.00000   2190.40989      0.00042
    20.70001   2351.00000   2190.15645      0.00043
    20.71501   2334.00000   2190.57126      0.00043
    20.73001   2321.00000   2191.32024      0.00043
    20.74501   2377.00000   2192.57465      0.00042
    20.76001   2336.00000   2194.42914      0.00043
    20.77501   2274.00000   2197.02981      0.00044
    20.79001   2241.00000   2200.58081      0.00045
    20.80501   2229.00000   2205.37523      0.00045
    20.82001   2308.00000   2211.84626      0.00043
    20.83501   2416.00000   2220.64737      0.00041
    20.85001   2298.00000   2232.75866      0.00044
    20.86501   2269.00000   2249.65341      0.00044
    20.88001   2329.00000   2273.59526      0.00043
    20.89501   2341.00000   2307.54985      0.00043
    20.91001   2408.00000   2355.12277      0.00042
    20.92501   2396.00000   2421.44016      0.00042
    20.94001   2455.00000   2513.61287      0.00041
    20.95501   2560.00000   2640.46843      0.00039
    20.97001   2594.00000   2809.65729      0.00039
    20.98501   2710.00000   3019.72563      0.00037
    21.00001   2772.00000   3243.59834      0.00036
    21.01501   2942.00000   3408.49816      0.00034
    21.03001   2956.00000   3421.95597      0.00034
    21.04501   2909.00000   3291.79843      0.00034
    21.06001   2785.00000   3172.17890      0.00036
    21.07501   2799.00000   3204.12572      0.00036
    21.09001   2778.00000   3341.16404      0.00036
    21.10501   2667.00000   3248.43748      0.00037
    21.12001   2593.00000   2786.41201      0.00039
    21.13501   2417.00000   2430.99870      0.00041
    21.15001   2349.00000   2292.74008      0.00043
    21.16500   2281.00000   2241.62865      0.00044
    21.18001   2289.00000   2213.74790      0.00044
    21.19501   2206.00000   2194.69283      0.00045
    21.21001   2220.00000   2180.59448      0.00045
    21.22500   2231.00000   2169.70181      0.00045
    21.24001   2172.00000   2161.00257      0.00046
    21.25500   2229.00000   2153.90639      0.00045
    21.27001   2227.00000   2147.96058      0.00045
    21.28500   2231.00000   2142.93403      0.00045
    21.30000   2161.00000   2138.64132      0.00046
    21.31500   2160.00000   2134.97084      0.00046
    21.33001   2173.00000   2131.85773      0.00046
    21.34500   2148.00000   2129.28872      0.00047
    21.36000   2102.00000   2127.24573      0.00048
    21.37500   2103.00000   2125.57960      0.00048
    21.39001   2143.00000   2123.86701      0.00047
    21.40500   2155.00000   2121.83426      0.00046
    21.42000   2168.00000   2119.93798      0.00046
    21.43500   2166.00000   2118.90078      0.00046
    21.45000   2055.00000   2119.06510      0.00049
    21.46500   2086.00000   2120.62580      0.00048
    21.48000   2073.00000   2123.93847      0.00048
    21.49500   2211.00000   2129.52404      0.00045
    21.51000   2180.00000   2138.05849      0.00046
    21.52500   2125.00000   2149.86493      0.00047
    21.54000   2132.00000   2161.28152      0.00047
    21.55500   2181.00000   2165.07364      0.00046
    21.57000   2142.00000   2155.41697      0.00047
    21.58500   2122.00000   2136.77172      0.00047
    21.60000   2194.00000   2119.33020      0.00046
    21.61500   2133.00000   2107.37327      0.00047
    21.63000   2115.00000   2099.94684      0.00047
    21.64500   2132.00000   2095.21884      0.00047
    21.66000   2139.00000   2091.87451      0.00047
    21.67500   2093.00000   2089.25126      0.00048
    21.69000   2111.00000   2087.05052      0.00047
    21.70500   2050.00000   2085.12571      0.00049
    21.72000   2046.00000   2083.41063      0.00049
    21.73500   2045.00000   2081.86665      0.00049
    21.75000   2100.00000   2080.39143      0.00048
    21.76500   2103.00000   2078.94334      0.00048
    21.78000   2120.00000   2077.55531      0.00047
    21.79500   2045.00000   2076.22191      0.00049
    21.81000   2116.00000   2074.93767      0.00047
    21.82500   2025.00000   2073.70007      0.00049
    21.84000   2073.00000   2072.50936      0.00048
    21.85500   2048.00000   2071.36881      0.00049
    21.87000   2042.00000   2070.28551      0.00049
    21.88500   2031.00000   2069.27258      0.00049
    21.90000   2077.00000   2068.35369      0.00048
    21.91500   2064.00000   2067.57613      0.00048
    21.93000   2064.00000   2066.99767      0.00048
    21.94500   2072.00000   2066.61850      0.00048
    21.96000   2063.00000   2066.56283      0.00048
    21.97500   2071.00000   2067.03955      0.00048
    21.99000   2201.00000   2068.29465      0.00045
    22.00500   2178.00000   2070.67216      0.00046
    22.02000   2123.00000   2074.67778      0.00047
    22.03500   2046.00000   2081.03845      0.00049
    22.05000   2091.00000   2090.56316      0.00048
    22.06500   2081.00000   2103.42819      0.00048
    22.08000   2139.00000   2117.94435      0.00047
    22.09500   2120.00000   2129.65427      0.00047
    22.11000   2047.00000   2132.27355      0.00049
    22.12500   2082.00000   2126.27477      0.00048
    22.14000   2074.00000   2126.86741      0.00048
    22.15500   2102.00000   2151.31367      0.00048
    22.17000   2128.00000   2201.06721      0.00047
    22.18500   2215.00000   2225.22650      0.00045
    22.20000   2128.00000   2169.87237      0.00047
    22.21500   2092.00000   2096.13126      0.00048
    22.23000   2044.00000   2060.37474      0.00049
    22.24500   1987.00000   2049.42073      0.00050
    22.26000   2007.00000   2045.23509      0.00050
    22.27500   1956.00000   2043.15382      0.00051
    22.29000   2013.00000   2041.94983      0.00050
    22.30499   2004.00000   2041.24520      0.00050
    22.32000   2019.00000   2041.39764      0.00050
    22.33500   1953.00000   2042.93802      0.00051
    22.35000   1922.00000   2046.52211      0.00052
    22.36499   2014.00000   2053.08123      0.00050
    22.38000   2002.00000   2064.21699      0.00050
    22.39499   2065.00000   2083.06563      0.00048
    22.41000   2113.00000   2117.27978      0.00047
    22.42499   2203.00000   2182.17328      0.00045
    22.43999   2332.00000   2278.21391      0.00043
    22.45499   2362.00000   2328.52414      0.00042
    22.47000   2300.00000   2246.89186      0.00043
    22.48499   2198.00000   2120.80837      0.00045
    22.49999   2041.00000   2056.34134      0.00049
    22.51499   2048.00000   2039.54191      0.00049
    22.52999   2033.00000   2035.85249      0.00049
    22.54499   1977.00000   2035.13514      0.00051
    22.55999   1971.00000   2036.02623      0.00051
    22.57499   1953.00000   2038.57145      0.00051
    22.58999   2008.00000   2043.20265      0.00050
    22.60499   2022.00000   2050.65939      0.00049
    22.61999   1943.00000   2062.07689      0.00051
    22.63499   2016.00000   2079.15860      0.00050
    22.64999   2025.00000   2104.17742      0.00049
    22.66499   2053.00000   2139.10891      0.00049
    22.67999   2121.00000   2182.72839      0.00047
    22.69499   2093.00000   2225.17781      0.00048
    22.70999   2081.00000   2246.42358      0.00048
    22.72499   2139.00000   2234.22251      0.00047
    22.73999   2194.00000   2207.24644      0.00046
    22.75499   2191.00000   2198.82536      0.00046
    22.76999   2222.00000   2226.44802      0.00045
    22.78499   2248.00000   2279.23342      0.00044
    22.79999   2150.00000   2306.95162      0.00047
    22.81499   2114.00000   2256.33157      0.00047
    22.82999   2129.00000   2156.47130      0.00047
    22.84499   2184.00000   2081.29214      0.00046
    22.85999   2107.00000   2045.58688      0.00047
    22.87499   2019.00000   2030.92559      0.00050
    22.88999   2006.00000   2024.08093      0.00050
    22.90499   1996.00000   2020.35103      0.00050
    22.91999   2000.00000   2018.40813      0.00050
    22.93499   2011.00000   2017.84711      0.00050
    22.94999   1992.00000   2018.59914      0.00050
    22.96499   2070.00000   2020.80874      0.00048
    22.97999   2135.00000   2024.82831      0.00047
    22.99499   2046.00000   2031.27113      0.00049
    23.00999   1991.00000   2040.95205      0.00050
    23.02499   2049.00000   2054.95885      0.00049
    23.03999   2040.00000   2074.45378      0.00049
    23.05499   2038.00000   2100.31035      0.00049
    23.06999   2163.00000   2132.55585      0.00046
    23.08499   2172.00000   2170.02167      0.00046
    23.09999   2129.00000   2211.69638      0.00047
    23.11499   2194.00000   2259.32127      0.00046
    23.12999   2261.00000   2313.06321      0.00044
    23.14499   2256.00000   2354.45873      0.00044
    23.15999   2263.00000   2341.98449      0.00044
    23.17499   2224.00000   2262.09556      0.00045
    23.18999   2183.00000   2165.71204      0.00046
    23.20499   2135.00000   2094.09398      0.00047
    23.21999   2087.00000   2051.20824      0.00048
    23.23499   2026.00000   2027.30291      0.00049
    23.24999   2029.00000   2013.60875      0.00049
    23.26499   2052.00000   2005.11746      0.00049
    23.27999   2011.00000   1999.28153      0.00050
    23.29499   1987.00000   1994.53679      0.00050
    23.30999   1977.00000   1989.95026      0.00051
    23.32499   1964.00000   1985.53063      0.00051
    23.33999   1981.00000   1981.73274      0.00050
    23.35499   1968.00000   1978.64962      0.00051
    23.36999   1958.00000   1976.09057      0.00051
    23.38498   2024.00000   1973.95739      0.00049
    23.39999   1961.00000   1972.15382      0.00051
    23.41499   1967.00000   1970.54208      0.00051
    23.42999   1897.00000   1969.06556      0.00053
    23.44498   1966.00000   1967.69674      0.00051
    23.45999   1916.00000   1966.41281      0.00052
    23.47499   2001.00000   1965.20146      0.00050
    23.48999   2001.00000   1964.05033      0.00050
    23.50498   1935.00000   1962.95116      0.00052
    23.51999   1881.00000   1961.89469      0.00053
    23.53498   1926.00000   1960.87804      0.00052
    23.54999   1962.00000   1959.89385      0.00051
    23.56498   1982.00000   1958.94084      0.00050
    23.57998   1943.00000   1958.01366      0.00051
    23.59498   1950.00000   1957.11043      0.00051
    23.60999   1905.00000   1956.22970      0.00052
    23.62498   1936.00000   1955.37193      0.00052
    23.63998   1872.00000   1954.53421      0.00053
    23.65498   1907.00000   1953.71682      0.00052
    23.66998   1977.00000   1952.91962      0.00051
    23.68498   1919.00000   1952.13995      0.00052
    23.69998   1898.00000   1951.41888      0.00053
    23.71498   1904.00000   1950.83271      0.00053
    23.72998   1978.00000   1950.13256      0.00051
    23.74498   1886.00000   1949.43355      0.00053
    23.75998   1904.00000   1948.74979      0.00053
    23.77498   1929.00000   1948.08230      0.00052
    23.78998   1894.00000   1947.43191      0.00053
    23.80498   1941.00000   1946.79995      0.00052
    23.81998   1927.00000   1946.18843      0.00052
    23.83498   1946.00000   1945.60060      0.00051
    23.84998   1905.00000   1945.04150      0.00052
    23.86498   1881.00000   1944.51930      0.00053
    23.87998   1875.00000   1944.05080      0.00053
    23.89498   1899.00000   1943.68694      0.00053
    23.90998   1863.00000   1943.44634      0.00054
    23.92498   1919.00000   1943.13852      0.00052
    23.93998   1935.00000   1942.92164      0.00052
    23.95498   1949.00000   1942.82653      0.00051
    23.96998   1970.00000   1942.57959      0.00051
    23.98498   1931.00000   1942.37972      0.00052
    23.99998   1924.00000   1942.25443      0.00052
    24.01498   1911.00000   1942.21419      0.00052
    24.02998   1889.00000   1942.25120      0.00053
    24.04498   1898.00000   1942.40577      0.00053
    24.05998   1904.00000   1942.93391      0.00053
    24.07498   1923.00000   1943.79759      0.00052
    24.08998   1967.00000   1945.12672      0.00051
    24.10498   1969.00000   1947.09999      0.00051
    24.11998   1948.00000   1949.98501      0.00051
    24.13498   1991.00000   1954.13263      0.00050
    24.14998   1927.00000   1959.96516      0.00052
    24.16498   1962.00000   1967.92102      0.00051
    24.17998   1962.00000   1978.30185      0.00051
    24.19498   2041.00000   1990.92530      0.00049
    24.20998   2019.00000   2004.45819      0.00050
    24.22498   2088.00000   2015.62984      0.00048
    24.23998   2063.00000   2019.67355      0.00048
    24.25498   1993.00000   2013.69837      0.00050
    24.26998   2004.00000   2000.28658      0.00050
    24.28498   2046.00000   1985.50565      0.00049
    24.29998   2013.00000   1973.74856      0.00050
    24.31498   1987.00000   1966.08958      0.00050
    24.32998   2014.00000   1961.73386      0.00050
    24.34498   1983.00000   1960.68700      0.00050
    24.35998   1906.00000   1963.04234      0.00052
    24.37498   1939.00000   1969.49892      0.00052
    24.38998   2037.00000   1981.42107      0.00049
    24.40498   2042.00000   2001.10712      0.00049
    24.41998   2021.00000   2032.48235      0.00049
    24.43498   2056.00000   2081.84814      0.00049
    24.44998   2020.00000   2156.07881      0.00050
    24.46498   2062.00000   2252.70817      0.00048
    24.47998   2103.00000   2339.34411      0.00048
    24.49498   2112.00000   2352.70236      0.00047
    24.50998   2174.00000   2280.09529      0.00046
    24.52497   2168.00000   2212.50610      0.00046
    24.53998   2230.00000   2218.79888      0.00045
    24.55498   2203.00000   2334.22202      0.00045
    24.56998   2204.00000   2585.81580      0.00045
    24.58497   2230.00000   2861.33669      0.00045
    24.59998   2171.00000   2816.00833      0.00046
    24.61497   2156.00000   2401.13615      0.00046
    24.62998   2099.00000   2107.81864      0.00048
    24.64497   2049.00000   2035.16776      0.00049
    24.65998   2027.00000   2044.04677      0.00049
    24.67497   2054.00000   2081.54352      0.00049
    24.68998   2066.00000   2143.05016      0.00048
    24.70497   2090.00000   2222.94575      0.00048
    24.71997   2106.00000   2292.46475      0.00047
    24.73497   2113.00000   2297.58100      0.00047
    24.74998   2107.00000   2219.42983      0.00047
    24.76497   2032.00000   2118.93920      0.00049
    24.77997   1982.00000   2046.84457      0.00050
    24.79497   1940.00000   2008.61233      0.00052
    24.80997   1925.00000   1989.74218      0.00052
    24.82497   1982.00000   1978.00142      0.00050
    24.83997   1955.00000   1972.72675      0.00051
    24.85497   2001.00000   1975.25455      0.00050
    24.86997   2026.00000   1985.19392      0.00049
    24.88497   1990.00000   2003.27325      0.00050
    24.89997   1953.00000   2032.37079      0.00051
    24.91497   1987.00000   2077.16394      0.00050
    24.92997   2125.00000   2141.66373      0.00047
    24.94497   2146.00000   2226.47426      0.00047
    24.95997   2126.00000   2319.46017      0.00047
    24.97497   2196.00000   2383.90789      0.00046
    24.98997   2095.00000   2369.05642      0.00048
    25.00497   2008.00000   2271.46596      0.00050
    25.01997   2012.00000   2155.80983      0.00050
    25.03497   1970.00000   2068.11967      0.00051
    25.04997   1984.00000   2012.67912      0.00050
    25.06497   2010.00000   1979.87111      0.00050
    25.07997   2002.00000   1960.30304      0.00050
    25.09497   1977.00000   1947.88832      0.00051
    25.10997   1947.00000   1939.38959      0.00051
    25.12497   1993.00000   1933.21261      0.00050
    25.13997   1921.00000   1928.54369      0.00052
    25.15497   1905.00000   1924.91108      0.00052
    25.16997   1856.00000   1922.02020      0.00054
    25.18497   1885.00000   1919.67530      0.00053
    25.19997   1874.00000   1917.74195      0.00053
    25.21497   1963.00000   1916.12493      0.00051
    25.22997   1927.00000   1914.75470      0.00052
    25.24497   1884.00000   1913.57819      0.00053
    25.25997   1890.00000   1912.54876      0.00053
    25.27497   1926.00000   1911.59289      0.00052
    25.28997   1856.00000   1910.68901      0.00054
    25.30497   1867.00000   1910.09732      0.00054
    25.31997   1907.00000   1909.61225      0.00052
    25.33497   1914.00000   1909.26241      0.00052
    25.34997   1901.00000   1909.05244      0.00053
    25.36497   1887.00000   1909.01997      0.00053
    25.37997   1922.00000   1909.22515      0.00052
    25.39497   1939.00000   1909.75712      0.00052
    25.40997   1931.00000   1910.74272      0.00052
    25.42497   1988.00000   1912.32957      0.00050
    25.43997   2010.00000   1914.60684      0.00050
    25.45497   1961.00000   1917.51430      0.00051
    25.46997   1899.00000   1920.48426      0.00053
    25.48497   1901.00000   1922.19057      0.00053
    25.49997   1903.00000   1921.16808      0.00053
    25.51497   1935.00000   1917.61382      0.00052
    25.52997   1891.00000   1913.55342      0.00053
    25.54497   1902.00000   1910.39026      0.00053
    25.55997   1911.00000   1908.24775      0.00052
    25.57497   1939.00000   1906.84358      0.00052
    25.58997   1923.00000   1906.11206      0.00052
    25.60497   1929.00000   1905.71605      0.00052
    25.61997   1918.00000   1905.54276      0.00052
    25.63497   1957.00000   1905.53447      0.00051
    25.64997   1900.00000   1905.68553      0.00053
    25.66496   1828.00000   1906.02993      0.00055
    25.67997   1898.00000   1906.64333      0.00053
    25.69497   2003.00000   1907.61472      0.00050
    25.70997   1951.00000   1909.04414      0.00051
    25.72496   1869.00000   1910.80864      0.00054
    25.73997   1957.00000   1913.44570      0.00051
    25.75496   1962.00000   1917.41880      0.00051
    25.76997   1948.00000   1923.55059      0.00051
    25.78496   1995.00000   1933.38050      0.00050
    25.79996   1991.00000   1948.69183      0.00050
    25.81496   1998.00000   1966.73771      0.00050
    25.82997   1949.00000   1976.04570      0.00051
    25.84496   1949.00000   1971.43721      0.00051
    25.85996   1954.00000   1967.23664      0.00051
    25.87496   1959.00000   1969.41066      0.00051
    25.88997   1939.00000   1974.20683      0.00052
    25.90496   2024.00000   1976.38429      0.00049
    25.91996   1974.00000   1969.83808      0.00051
    25.93496   1965.00000   1954.13522      0.00051
    25.94996   1929.00000   1938.17102      0.00052
    25.96496   1896.00000   1927.42199      0.00053
    25.97996   1883.00000   1921.66380      0.00053
    25.99496   1969.00000   1919.14415      0.00051
    26.00996   1958.00000   1918.37139      0.00051
    26.02496   1965.00000   1919.03698      0.00051
    26.03996   2013.00000   1921.59234      0.00050
    26.05496   2003.00000   1927.64588      0.00050
    26.06996   2020.00000   1939.22532      0.00050
    26.08496   2015.00000   1959.58416      0.00050
    26.09996   2066.00000   1994.30774      0.00048
    26.11496   2127.00000   2054.89226      0.00047
    26.12996   2281.00000   2162.93995      0.00044
    26.14496   2455.00000   2333.37342      0.00041
    26.15996   2648.00000   2501.74545      0.00038
    26.17496   2701.00000   2495.31316      0.00037
    26.18996   2540.00000   2273.20549      0.00039
    26.20496   2350.00000   2071.06383      0.00043
    26.21996   2117.00000   1981.63124      0.00047
    26.23496   2019.00000   1953.89542      0.00050
    26.24996   1993.00000   1943.22489      0.00050
    26.26496   2017.00000   1935.92229      0.00050
    26.27996   2003.00000   1930.79349      0.00050
    26.29496   1945.00000   1928.38320      0.00051
    26.30996   2039.00000   1928.83608      0.00049
    26.32496   2011.00000   1932.88813      0.00050
    26.33996   1991.00000   1941.99544      0.00050
    26.35496   2007.00000   1958.69756      0.00050
    26.36996   2107.00000   1987.76873      0.00047
    26.38496   2114.00000   2039.10455      0.00047
    26.39996   2276.00000   2129.18857      0.00044
    26.41496   2378.00000   2262.31984      0.00042
    26.42996   2475.00000   2379.15066      0.00040
    26.44496   2448.00000   2365.16840      0.00041
    26.45996   2345.00000   2223.78141      0.00043
    26.47496   2305.00000   2118.57780      0.00043
    26.48996   2271.00000   2103.63132      0.00044
    26.50496   2318.00000   2131.94660      0.00043
    26.51996   2248.00000   2148.94384      0.00044
    26.53496   2217.00000   2123.91403      0.00045
    26.54996   2177.00000   2068.91603      0.00046
    26.56496   2115.00000   2017.03955      0.00047
    26.57996   2039.00000   1981.99363      0.00049
    26.59496   2019.00000   1961.85760      0.00050
    26.60996   2065.00000   1951.70224      0.00048
    26.62496   2113.00000   1945.89508      0.00047
    26.63996   2018.00000   1939.88855      0.00050
    26.65496   1979.00000   1933.64004      0.00051
    26.66996   1995.00000   1929.44869      0.00050
    26.68496   1988.00000   1927.92547      0.00050
    26.69996   1966.00000   1929.25662      0.00051
    26.71496   2039.00000   1934.00147      0.00049
    26.72996   2035.00000   1943.63061      0.00049
    26.74496   1993.00000   1961.38537      0.00050
    26.75996   2059.00000   1992.72238      0.00049
    26.77496   2055.00000   2039.49069      0.00049
    26.78996   2080.00000   2082.37861      0.00048
    26.80495   2137.00000   2078.51027      0.00047
    26.81996   2096.00000   2019.79087      0.00048
    26.83496   2067.00000   1963.96547      0.00048
    26.84996   2064.00000   1936.16176      0.00048
    26.86495   1993.00000   1926.00929      0.00050
    26.87996   2016.00000   1922.13738      0.00050
    26.89495   2010.00000   1920.13610      0.00050
    26.90996   2062.00000   1918.92736      0.00048
    26.92495   2077.00000   1918.37270      0.00048
    26.93995   1966.00000   1918.14493      0.00051
    26.95495   2000.00000   1918.16475      0.00050
    26.96996   1997.00000   1918.39950      0.00050
    26.98495   2037.00000   1918.74935      0.00049
    26.99995   2037.00000   1919.26069      0.00049
    27.01495   2007.00000   1919.77941      0.00050
    27.02995   1972.00000   1920.39093      0.00051
    27.04495   2037.00000   1921.13393      0.00049
    27.05995   2009.00000   1922.03964      0.00050
    27.07495   2035.00000   1923.15062      0.00049
    27.08995   2070.00000   1924.53433      0.00048
    27.10495   2015.00000   1926.30213      0.00050
    27.11995   1999.00000   1928.63489      0.00050
    27.13495   2026.00000   1931.81802      0.00049
    27.14995   2050.00000   1936.27983      0.00049
    27.16495   2070.00000   1942.62419      0.00048
    27.17995   2002.00000   1951.64793      0.00050
    27.19495   2046.00000   1964.27600      0.00049
    27.20995   2110.00000   1981.17832      0.00047
    27.22495   2107.00000   2001.75920      0.00047
    27.23995   2072.00000   2022.71948      0.00048
    27.25495   2100.00000   2037.65304      0.00048
    27.26995   2141.00000   2040.96624      0.00047
    27.28495   2113.00000   2036.87484      0.00047
    27.29995   2046.00000   2039.46784      0.00049
    27.31495   2068.00000   2057.99288      0.00048
    27.32995   2097.00000   2092.93469      0.00048
    27.34495   2147.00000   2137.83144      0.00047
    27.35995   2081.00000   2173.90779      0.00048
    27.37495   2135.00000   2170.81674      0.00047
    27.38995   2161.00000   2126.13546      0.00046
    27.40495   2190.00000   2085.42597      0.00046
    27.41995   2152.00000   2082.03547      0.00046
    27.43495   2194.00000   2128.66815      0.00046
    27.44995   2289.00000   2228.08185      0.00044
    27.46495   2295.00000   2339.66343      0.00044
    27.47995   2283.00000   2355.64741      0.00044
    27.49495   2224.00000   2228.25847      0.00045
    27.50995   2151.00000   2082.99233      0.00046
    27.52495   2108.00000   2001.74786      0.00047
    27.53995   2070.00000   1971.34427      0.00048
    27.55495   2121.00000   1962.90363      0.00047
    27.56995   2057.00000   1963.68636      0.00049
    27.58495   2108.00000   1971.56091      0.00047
    27.59995   2067.00000   1989.11016      0.00048
    27.61495   2123.00000   2023.83246      0.00047
    27.62995   2178.00000   2086.03354      0.00046
    27.64495   2183.00000   2165.30218      0.00046
    27.65995   2227.00000   2202.51913      0.00045
    27.67495   2211.00000   2153.74447      0.00045
    27.68995   2214.00000   2081.41091      0.00045
    27.70495   2133.00000   2051.27273      0.00047
    27.71995   2142.00000   2061.04247      0.00047
    27.73495   2184.00000   2083.77579      0.00046
    27.74995   2231.00000   2097.15628      0.00045
    27.76495   2144.00000   2087.08580      0.00047
    27.77995   2107.00000   2056.46117      0.00047
    27.79495   2052.00000   2022.59129      0.00049
    27.80995   2032.00000   1997.94769      0.00049
    27.82495   2044.00000   1985.44045      0.00049
    27.83995   2033.00000   1985.63004      0.00049
    27.85495   2034.00000   2002.64816      0.00049
    27.86995   2081.00000   2042.18225      0.00048
    27.88494   2093.00000   2085.78990      0.00048
    27.89995   2106.00000   2076.97538      0.00047
    27.91495   1977.00000   2009.44003      0.00051
    27.92995   1983.00000   1959.89524      0.00050
    27.94494   1928.00000   1945.54696      0.00052
    27.95995   1991.00000   1942.64091      0.00050
    27.97495   2040.00000   1941.54474      0.00049
    27.98995   2010.00000   1940.95438      0.00050
    28.00494   2037.00000   1940.55432      0.00049
    28.01995   1989.00000   1940.38787      0.00050
    28.03494   2012.00000   1940.32660      0.00050
    28.04995   2016.00000   1940.32323      0.00050
    28.06494   1982.00000   1940.34645      0.00050
    28.07994   1982.00000   1940.51849      0.00050
    28.09494   1924.00000   1940.78902      0.00052
    28.10995   1990.00000   1941.12177      0.00050
    28.12494   2032.00000   1941.52799      0.00049
    28.13994   2025.00000   1942.08128      0.00049
    28.15494   1969.00000   1942.71261      0.00051
    28.16994   1926.00000   1943.36469      0.00052
    28.18494   1972.00000   1943.93137      0.00051
    28.19994   2042.00000   1944.32396      0.00049
    28.21494   2062.00000   1944.62424      0.00048
    28.22994   2011.00000   1944.83477      0.00050
    28.24494   1997.00000   1945.08111      0.00050
    28.25994   2003.00000   1945.45006      0.00050
    28.27494   1992.00000   1945.95309      0.00050
    28.28994   1985.00000   1946.58398      0.00050
    28.30494   1920.00000   1947.33325      0.00052
    28.31994   1947.00000   1948.20180      0.00051
    28.33494   1986.00000   1949.20346      0.00050
    28.34994   1989.00000   1950.36655      0.00050
    28.36494   2035.00000   1951.73856      0.00049
    28.37994   2055.00000   1953.39759      0.00049
    28.39494   2024.00000   1955.47498      0.00049
    28.40994   1996.00000   1958.19063      0.00050
    28.42494   1983.00000   1961.90426      0.00050
    28.43994   2037.00000   1967.21258      0.00049
    28.45494   2074.00000   1975.12527      0.00048
    28.46994   2048.00000   1987.19560      0.00049
    28.48494   2097.00000   2005.23216      0.00048
    28.49994   2048.00000   2031.00706      0.00049
    28.51494   2095.00000   2065.94039      0.00048
    28.52994   2031.00000   2110.13334      0.00049
    28.54494   2058.00000   2155.70299      0.00049
    28.55994   2115.00000   2177.93876      0.00047
    28.57494   2096.00000   2156.07449      0.00048
    28.58994   2155.00000   2108.54404      0.00046
    28.60494   2155.00000   2072.04909      0.00046
    28.61994   2141.00000   2061.62096      0.00047
    28.63494   2071.00000   2074.81629      0.00048
    28.64994   2119.00000   2106.42294      0.00047
    28.66494   2143.00000   2151.94446      0.00047
    28.67994   2147.00000   2204.05602      0.00047
    28.69494   2179.00000   2248.43844      0.00046
    28.70994   2196.00000   2269.76977      0.00046
    28.72494   2158.00000   2271.77842      0.00046
    28.73994   2248.00000   2279.54724      0.00044
    28.75494   2215.00000   2308.87639      0.00045
    28.76994   2190.00000   2350.58609      0.00046
    28.78494   2206.00000   2371.24093      0.00045
    28.79994   2187.00000   2330.51205      0.00046
    28.81494   2087.00000   2233.61635      0.00048
    28.82994   2082.00000   2136.16841      0.00048
    28.84494   2004.00000   2070.96186      0.00050
    28.85994   2082.00000   2037.62454      0.00048
    28.87494   2037.00000   2023.78649      0.00049
    28.88994   2030.00000   2012.21313      0.00049
    28.90494   2005.00000   1995.67968      0.00050
    28.91994   1989.00000   1984.12522      0.00050
    28.93494   1936.00000   1980.16661      0.00052
    28.94994   1900.00000   1979.44323      0.00053
    28.96494   2023.00000   1979.31252      0.00049
    28.97994   1984.00000   1977.88229      0.00050
    28.99494   1938.00000   1974.38342      0.00052
    29.00994   2030.00000   1970.20006      0.00049
    29.02493   1999.00000   1966.80424      0.00050
    29.03994   2037.00000   1964.51715      0.00049
    29.05494   2003.00000   1963.06698      0.00050
    29.06994   1931.00000   1962.12497      0.00052
    29.08493   2058.00000   1961.46431      0.00049
    29.09994   2064.00000   1960.97134      0.00048
    29.11493   1995.00000   1960.59355      0.00050
    29.12994   2033.00000   1960.30111      0.00049
    29.14493   1922.00000   1960.07702      0.00052
    29.15993   1922.00000   1959.90927      0.00052
    29.17493   1895.00000   1959.79273      0.00053
    29.18994   1959.00000   1959.72736      0.00051
    29.20493   2021.00000   1959.69919      0.00049
    29.21993   1965.00000   1959.68313      0.00051
    29.23493   1951.00000   1959.69390      0.00051
    29.24994   1952.00000   1959.73291      0.00051
    29.26493   1976.00000   1959.80730      0.00051
    29.27993   1973.00000   1959.95009      0.00051
    29.29493   1937.00000   1960.25524      0.00052
    29.30993   1940.00000   1960.90051      0.00052
    29.32493   1965.00000   1962.18581      0.00051
    29.33993   1984.00000   1964.76139      0.00050
    29.35493   1942.00000   1969.89962      0.00051
    29.36993   2017.00000   1980.08944      0.00050
    29.38493   2013.00000   1997.27506      0.00050
    29.39993   2011.00000   2012.92473      0.00050
    29.41493   1886.00000   2008.40219      0.00053
    29.42993   2000.00000   1985.68610      0.00050
    29.44493   1993.00000   1969.58946      0.00050
    29.45993   1946.00000   1965.40437      0.00051
    29.47493   1950.00000   1965.43084      0.00051
    29.48993   1947.00000   1966.16784      0.00051
    29.50493   1974.00000   1967.12498      0.00051
    29.51993   2002.00000   1968.43390      0.00050
    29.53493   2046.00000   1970.20699      0.00049
    29.54993   1995.00000   1972.23296      0.00050
    29.56493   1915.00000   1973.83174      0.00052
    29.57993   1947.00000   1974.21458      0.00051
    29.59493   2002.00000   1973.56795      0.00050
    29.60993   1927.00000   1973.39923      0.00052
    29.62493   1917.00000   1975.46472      0.00052
    29.63993   1960.00000   1981.60092      0.00051
    29.65493   1956.00000   1994.49613      0.00051
    29.66993   1966.00000   2019.57397      0.00051
    29.68493   1962.00000   2068.66764      0.00051
    29.69993   2066.00000   2156.60050      0.00048
    29.71493   2017.00000   2267.04414      0.00050
    29.72993   2072.00000   2314.24491      0.00048
    29.74493   2065.00000   2233.03299      0.00048
    29.75993   2083.00000   2105.28638      0.00048
    29.77493   2054.00000   2026.77104      0.00049
    29.78993   2030.00000   2001.42271      0.00049
    29.80493   1982.00000   1999.44617      0.00050
    29.81993   2071.00000   2005.00757      0.00048
    29.83493   2058.00000   2013.39257      0.00049
    29.84993   2000.00000   2021.87909      0.00050
    29.86493   2039.00000   2026.86492      0.00049
    29.87993   2015.00000   2025.03689      0.00050
    29.89493   2013.00000   2016.62360      0.00050
    29.90993   2012.00000   2005.44990      0.00050
    29.92493   2036.00000   1995.56999      0.00049
    29.93993   1988.00000   1988.35964      0.00050
    29.95493   1969.00000   1983.79544      0.00051
    29.96993   1984.00000   1981.47827      0.00050
    29.98493   2006.00000   1981.07234      0.00050
    29.99993   1982.00000   1982.41793      0.00050
    30.01493   1952.00000   1985.48709      0.00051
    30.02993   1926.00000   1990.22410      0.00052
    30.04493   1982.00000   1996.25579      0.00050
    30.05993   2001.00000   2002.43660      0.00050
    30.07493   2004.00000   2006.49287      0.00050
    30.08993   1989.00000   2005.88864      0.00050
    30.10493   1977.00000   2000.37144      0.00051
    30.11993   1967.00000   1992.71632      0.00051
    30.13493   1996.00000   1985.89140      0.00050
    30.14993   2004.00000   1980.88350      0.00050
    30.16492   1933.00000   1977.61298      0.00052
    30.17993   1937.00000   1975.70901      0.00052
    30.19493   1968.00000   1974.83377      0.00051
    30.20993   1899.00000   1974.75035      0.00053
    30.22492   1922.00000   1975.34931      0.00052
    30.23993   1916.00000   1976.65371      0.00052
    30.25492   1977.00000   1978.84550      0.00051
    30.26993   1923.00000   1982.39895      0.00052
    30.28492   1910.00000   1988.31677      0.00052
    30.29992   2024.00000   1998.54777      0.00049
    30.31492   2079.00000   2016.46837      0.00048
    30.32993   1986.00000   2047.90336      0.00050
    30.34492   2043.00000   2102.60571      0.00049
    30.35992   2080.00000   2192.70601      0.00048
    30.37492   2080.00000   2317.10756      0.00048
    30.38993   2048.00000   2430.29921      0.00049
    30.40492   2122.00000   2441.17053      0.00047
    30.41992   2025.00000   2323.94871      0.00049
    30.43492   2061.00000   2189.18722      0.00049
    30.44992   2044.00000   2109.35447      0.00049
    30.46492   2060.00000   2080.40425      0.00049
    30.47992   2065.00000   2076.93583      0.00048
    30.49492   2031.00000   2086.46595      0.00049
    30.50992   2087.00000   2116.70739      0.00048
    30.52492   2178.00000   2180.04639      0.00046
    30.53992   2121.00000   2275.33982      0.00047
    30.55492   2142.00000   2365.84680      0.00047
    30.56992   2155.00000   2377.58374      0.00046
    30.58492   2078.00000   2280.88361      0.00048
    30.59992   2014.00000   2154.32276      0.00050
    30.61492   2014.00000   2064.21963      0.00050
    30.62992   2016.00000   2016.84347      0.00050
    30.64492   1936.00000   1994.96259      0.00052
    30.65992   1993.00000   1984.41504      0.00050
    30.67492   1960.00000   1978.83925      0.00051
    30.68992   1899.00000   1976.39951      0.00053
    30.70492   1959.00000   1977.17393      0.00051
    30.71992   1973.00000   1982.69423      0.00051
    30.73492   2013.00000   1997.29213      0.00050
    30.74992   2011.00000   2027.41838      0.00050
    30.76492   1976.00000   2066.17671      0.00051
    30.77992   1981.00000   2076.40496      0.00050
    30.79492   1959.00000   2037.28043      0.00051
    30.80992   2014.00000   1991.07592      0.00050
    30.82492   1922.00000   1967.95344      0.00052
    30.83992   1858.00000   1960.87141      0.00054
    30.85492   1921.00000   1958.74905      0.00052
    30.86992   1916.00000   1957.69889      0.00052
    30.88492   1933.00000   1956.98675      0.00052
    30.89992   1938.00000   1956.46858      0.00052
    30.91492   1937.00000   1956.04384      0.00052
    30.92992   1886.00000   1955.57398      0.00053
    30.94492   1903.00000   1954.93657      0.00053
    30.95992   1835.00000   1954.15335      0.00054
    30.97492   1890.00000   1953.37025      0.00053
    30.98992   1887.00000   1952.67585      0.00053
    31.00492   1891.00000   1952.06947      0.00053
    31.01992   1844.00000   1951.51805      0.00054
    31.03492   1876.00000   1950.97953      0.00053
    31.04992   1901.00000   1950.36687      0.00053
    31.06492   1949.00000   1949.65135      0.00051
    31.07992   1958.00000   1949.17332      0.00051
    31.09492   1811.00000   1948.73972      0.00055
    31.10992   1916.00000   1948.33522      0.00052
    31.12492   1899.00000   1947.93709      0.00053
    31.13992   1926.00000   1947.53901      0.00052
    31.15492   1924.00000   1947.13840      0.00052
    31.16992   1923.00000   1946.73515      0.00052
    31.18492   1839.00000   1946.34702      0.00054
    31.19992   1907.00000   1945.96804      0.00052
    31.21492   1855.00000   1945.58374      0.00054
    31.22992   1850.00000   1945.16768      0.00054
    31.24492   1866.00000   1944.67850      0.00054
    31.25992   1893.00000   1944.11110      0.00053
    31.27492   1862.00000   1943.76181      0.00054
    31.28992   1942.00000   1943.38177      0.00051
    31.30491   1862.00000   1943.01760      0.00054
    31.31992   1883.00000   1942.64896      0.00053
    31.33492   1918.00000   1942.28617      0.00052
    31.34992   1889.00000   1941.96823      0.00053
    31.36491   1840.00000   1941.68483      0.00054
    31.37992   1850.00000   1941.45169      0.00054
    31.39491   1911.00000   1941.29523      0.00052
    31.40992   1822.00000   1941.24638      0.00055
    31.42491   1854.00000   1941.33685      0.00054
    31.43991   1889.00000   1941.58325      0.00053
    31.45491   1913.00000   1941.92638      0.00052
    31.46992   1845.00000   1942.23404      0.00054
    31.48491   1903.00000   1942.55512      0.00053
    31.49991   1892.00000   1943.15525      0.00053
    31.51491   1854.00000   1944.49960      0.00054
    31.52991   1872.00000   1947.02201      0.00053
    31.54491   1903.00000   1950.97830      0.00053
    31.55991   1944.00000   1956.48318      0.00051
    31.57491   1888.00000   1962.74639      0.00053
    31.58991   1884.00000   1966.52219      0.00053
    31.60491   1877.00000   1963.72700      0.00053
    31.61991   1830.00000   1957.06059      0.00055
    31.63491   1916.00000   1956.92155      0.00052
    31.64991   1948.00000   1971.01468      0.00051
    31.66491   1949.00000   2001.39589      0.00051
    31.67991   1992.00000   2032.49744      0.00050
    31.69491   1945.00000   2028.06254      0.00051
    31.70991   1927.00000   1984.89307      0.00052
    31.72491   1885.00000   1948.56227      0.00053
    31.73991   1933.00000   1934.98395      0.00052
    31.75491   1915.00000   1931.42300      0.00052
    31.76991   1846.00000   1930.10709      0.00054
    31.78491   1890.00000   1929.23726      0.00053
    31.79991   1856.00000   1928.53134      0.00054
    31.81491   1876.00000   1927.94974      0.00053
    31.82991   1884.00000   1927.40300      0.00053
    31.84491   1880.00000   1926.91435      0.00053
    31.85991   1862.00000   1926.49339      0.00054
    31.87491   1843.00000   1926.13329      0.00054
    31.88991   1848.00000   1925.88666      0.00054
    31.90491   1871.00000   1925.82656      0.00053
    31.91991   1936.00000   1926.05145      0.00052
    31.93491   1918.00000   1926.66737      0.00052
    31.94991   1915.00000   1927.74037      0.00052
    31.96491   1819.00000   1929.10720      0.00055
    31.97991   1808.00000   1930.17379      0.00055
    31.99491   1858.00000   1930.01448      0.00054
    32.00991   1841.00000   1928.36903      0.00054
    32.02491   1905.00000   1926.26748      0.00052
    32.03991   1919.00000   1924.68248      0.00052
    32.05491   1867.00000   1923.96114      0.00054
    32.06991   1862.00000   1924.26595      0.00054
    32.08491   1880.00000   1925.97233      0.00053
    32.09991   1952.00000   1929.96257      0.00051
    32.11491   1939.00000   1938.13009      0.00052
    32.12991   1863.00000   1953.71700      0.00054
    32.14491   1930.00000   1978.30799      0.00052
    32.15991   1909.00000   2002.75176      0.00052
    32.17491   1891.00000   2006.12380      0.00053
    32.18991   1890.00000   1983.99931      0.00053
    32.20491   1881.00000   1963.92926      0.00053
    32.21991   1946.00000   1961.98794      0.00051
    32.23491   1926.00000   1975.96706      0.00052
    32.24992   1938.00000   2000.68764      0.00052
    32.26492   1953.00000   2031.48269      0.00051
    32.27991   1966.00000   2060.73581      0.00051
    32.29491   1868.00000   2079.18083      0.00054
    32.30992   1921.00000   2083.75989      0.00052
    32.32492   1967.00000   2076.15391      0.00051
    32.33992   1924.00000   2053.02178      0.00052
    32.35492   1967.00000   2016.68966      0.00051
    32.36992   1948.00000   1980.87667      0.00051
    32.38492   1942.00000   1954.05416      0.00051
    32.39992   1868.00000   1936.56307      0.00054
    32.41492   1916.00000   1925.91577      0.00052
    32.42992   1964.00000   1919.49901      0.00051
    32.44492   1884.00000   1915.62575      0.00053
    32.45992   1934.00000   1913.46602      0.00052
    32.47492   1980.00000   1912.36672      0.00051
    32.48992   1946.00000   1911.36983      0.00051
    32.50492   1875.00000   1910.20234      0.00053
    32.51992   1883.00000   1909.92305      0.00053
    32.53492   1904.00000   1911.20235      0.00053
    32.54992   1908.00000   1914.11251      0.00052
    32.56492   1903.00000   1918.82815      0.00053
    32.57992   1873.00000   1925.60176      0.00053
    32.59492   1886.00000   1934.42160      0.00053
    32.60992   1894.00000   1944.63074      0.00053
    32.62492   1859.00000   1954.80608      0.00054
    32.63992   1891.00000   1963.13665      0.00053
    32.65492   1890.00000   1966.93926      0.00053
    32.66993   1904.00000   1962.31336      0.00053
    32.68493   1894.00000   1949.87213      0.00053
    32.69992   1893.00000   1937.07506      0.00053
    32.71492   1913.00000   1927.68953      0.00052
    32.72993   1906.00000   1919.90035      0.00052
    32.74493   1949.00000   1912.13798      0.00051
    32.75993   1945.00000   1905.67934      0.00051
    32.77493   1922.00000   1901.75163      0.00052
    32.78993   1886.00000   1900.44920      0.00053
    32.80493   1927.00000   1901.54770      0.00052
    32.81993   1846.00000   1904.98182      0.00054
    32.83493   1840.00000   1910.90135      0.00054
    32.84993   1959.00000   1919.39782      0.00051
    32.86493   1983.00000   1929.97608      0.00050
    32.87993   1903.00000   1940.96700      0.00053
    32.89493   1846.00000   1949.22774      0.00054
    32.90993   1898.00000   1951.08282      0.00053
    32.92493   1944.00000   1945.67714      0.00051
    32.93993   1921.00000   1936.21225      0.00052
    32.95493   1893.00000   1925.32768      0.00053
    32.96993   1891.00000   1913.56197      0.00053
    32.98493   1903.00000   1901.57287      0.00053
    32.99993   1861.00000   1891.20317      0.00054
    33.01493   1856.00000   1883.48611      0.00054
    33.02993   1885.00000   1878.12650      0.00053
    33.04493   1927.00000   1874.41648      0.00052
    33.05993   1903.00000   1871.72350      0.00053
    33.07493   1902.00000   1869.59474      0.00053
    33.08994   1882.00000   1867.76306      0.00053
    33.10493   1883.00000   1866.14525      0.00053
    33.11993   1860.00000   1864.77225      0.00054
    33.13493   1895.00000   1863.72669      0.00053
    33.14994   1923.00000   1863.14914      0.00052
    33.16494   1912.00000   1863.28742      0.00052
    33.17994   1918.00000   1864.41027      0.00052
    33.19493   1876.00000   1866.34299      0.00053
    33.20994   1894.00000   1867.74353      0.00053
    33.22494   1871.00000   1866.42127      0.00053
    33.23994   1890.00000   1862.11598      0.00053
    33.25494   1917.00000   1857.55450      0.00052
    33.26994   1831.00000   1854.37503      0.00055
    33.28494   1866.00000   1852.45087      0.00054
    33.29994   1882.00000   1851.12082      0.00053
    33.31494   1925.00000   1849.85204      0.00052
    33.32994   1935.00000   1848.46756      0.00052
    33.34494   1870.00000   1847.13100      0.00053
    33.35994   1855.00000   1845.90334      0.00054
    33.37494   1903.00000   1844.76981      0.00053
    33.38994   1868.00000   1843.68835      0.00054
    33.40494   1875.00000   1842.63205      0.00053
    33.41994   1827.00000   1841.59087      0.00055
    33.43494   1885.00000   1840.55677      0.00053
    33.44994   1937.00000   1839.52305      0.00052
    33.46494   1894.00000   1838.49258      0.00053
    33.47994   1887.00000   1837.46446      0.00053
    33.49494   1942.00000   1836.43725      0.00051
    33.50994   1957.00000   1835.40754      0.00051
    33.52494   1887.00000   1834.36900      0.00053
    33.53994   1889.00000   1833.33107      0.00053
    33.55494   1882.00000   1832.32002      0.00053
    33.56995   1839.00000   1831.31724      0.00054
    33.58495   1837.00000   1830.32156      0.00054
    33.59995   1836.00000   1829.33742      0.00054
    33.61494   1851.00000   1828.37875      0.00054
    33.62995   1827.00000   1827.44694      0.00055
    33.64495   1825.00000   1826.52269      0.00055
    33.65995   1835.00000   1825.65347      0.00054
    33.67495   1868.00000   1824.86638      0.00054
    33.68995   1892.00000   1824.19118      0.00053
    33.70495   1808.00000   1823.67606      0.00055
    33.71995   1862.00000   1823.33503      0.00054
    33.73495   1844.00000   1823.10514      0.00054
    33.74995   1868.00000   1822.78639      0.00054
    33.76495   1907.00000   1822.05541      0.00052
    33.77995   1841.00000   1820.70933      0.00054
    33.79495   1843.00000   1818.95045      0.00054
    33.80995   1864.00000   1817.17145      0.00054
    33.82495   1862.00000   1815.62130      0.00054
    33.83995   1902.00000   1814.34881      0.00053
    33.85495   1951.00000   1813.26403      0.00051
    33.86995   1870.00000   1812.28845      0.00053
    33.88495   1903.00000   1811.31478      0.00053
    33.89995   1977.00000   1810.27835      0.00051
    33.91495   1833.00000   1809.21705      0.00055
    33.92995   1815.00000   1808.15275      0.00055
    33.94495   1893.00000   1807.23233      0.00053
    33.95995   1885.00000   1806.49797      0.00053
    33.97495   1873.00000   1806.02035      0.00053
    33.98996   1909.00000   1805.94926      0.00052
    34.00496   1924.00000   1806.51718      0.00052
    34.01995   1916.00000   1808.01641      0.00052
    34.03495   1904.00000   1810.50949      0.00053
    34.04996   1881.00000   1813.23835      0.00053
    34.06496   1890.00000   1814.26146      0.00053
    34.07996   1875.00000   1811.84158      0.00053
    34.09496   1873.00000   1806.89152      0.00053
    34.10996   1880.00000   1802.26802      0.00053
    34.12496   1903.00000   1799.42849      0.00053
    34.13996   1874.00000   1798.34841      0.00053
    34.15496   1859.00000   1798.83636      0.00054
    34.16996   1877.00000   1801.24017      0.00053
    34.18496   1851.00000   1806.39604      0.00054
    34.19996   1828.00000   1814.69277      0.00055
    34.21496   1869.00000   1823.98651      0.00054
    34.22996   1932.00000   1828.88441      0.00052
    34.24496   1905.00000   1826.41494      0.00052
    34.25996   1925.00000   1823.22685      0.00052
    34.27496   1925.00000   1827.86536      0.00052
    34.28996   1916.00000   1836.19319      0.00052
    34.30496   1925.00000   1832.55505      0.00052
    34.31996   1944.00000   1812.93221      0.00051
    34.33496   1872.00000   1793.92117      0.00053
    34.34996   1909.00000   1784.41001      0.00052
    34.36496   1882.00000   1780.96455      0.00053
    34.37996   1846.00000   1779.45892      0.00054
    34.39496   1862.00000   1778.48696      0.00054
    34.40997   1918.00000   1777.83764      0.00052
    34.42496   1959.00000   1777.55902      0.00051
    34.43996   1832.00000   1777.76896      0.00055
    34.45496   1852.00000   1778.64146      0.00054
    34.46997   1925.00000   1780.37496      0.00052
    34.48497   1914.00000   1783.10339      0.00052
    34.49997   1896.00000   1786.74026      0.00053
    34.51497   1816.00000   1790.71110      0.00055
    34.52997   1776.00000   1793.70231      0.00056
    34.54497   1884.00000   1794.14063      0.00053
    34.55997   1848.00000   1791.87237      0.00054
    34.57497   1786.00000   1788.81695      0.00056
    34.58997   1851.00000   1787.38419      0.00054
    34.60497   1874.00000   1789.51631      0.00053
    34.61997   1838.00000   1797.28255      0.00054
    34.63497   1842.00000   1813.33095      0.00054
    34.64997   1808.00000   1839.94702      0.00055
    34.66497   1936.00000   1875.57276      0.00052
    34.67997   1888.00000   1909.88389      0.00053
    34.69497   1914.00000   1925.82916      0.00052
    34.70997   1963.00000   1921.18532      0.00051
    34.72497   1953.00000   1920.25121      0.00051
    34.73997   1939.00000   1939.68682      0.00052
    34.75497   2005.00000   1970.83453      0.00050
    34.76997   2046.00000   1985.47875      0.00049
    34.78497   2017.00000   1960.61803      0.00050
    34.79997   1989.00000   1907.63610      0.00050
    34.81497   1934.00000   1857.08320      0.00052
    34.82998   1962.00000   1825.56149      0.00051
    34.84497   1869.00000   1813.85482      0.00054
    34.85997   1862.00000   1818.10774      0.00054
    34.87497   1913.00000   1834.97750      0.00052
    34.88998   1928.00000   1860.45862      0.00052
    34.90498   1881.00000   1886.29384      0.00053
    34.91998   1872.00000   1899.47232      0.00053
    34.93497   1912.00000   1891.68257      0.00052
    34.94998   1860.00000   1871.18891      0.00054
    34.96498   1873.00000   1854.91688      0.00053
    34.97998   1929.00000   1850.03186      0.00052
    34.99498   1911.00000   1851.66390      0.00052
    35.00998   1855.00000   1852.92608      0.00054
    35.02498   1843.00000   1848.81334      0.00054
    35.03998   1830.00000   1831.04264      0.00055
    35.05498   1836.00000   1803.12351      0.00054
    35.06998   1780.00000   1781.26966      0.00056
    35.08498   1793.00000   1770.95261      0.00056
    35.09998   1847.00000   1766.11054      0.00054
    35.11498   1828.00000   1760.69071      0.00055
    35.12998   1827.00000   1752.89344      0.00055
    35.14498   1819.00000   1743.26340      0.00055
    35.15998   1769.00000   1734.10500      0.00057
    35.17498   1800.00000   1727.08217      0.00056
    35.18998   1777.00000   1722.24906      0.00056
    35.20498   1777.00000   1718.98322      0.00056
    35.21998   1808.00000   1716.70810      0.00055
    35.23498   1829.00000   1715.16131      0.00055
    35.24998   1749.00000   1714.47082      0.00057
    35.26498   1772.00000   1715.24659      0.00056
    35.27998   1864.00000   1718.80023      0.00054
    35.29498   1818.00000   1727.32183      0.00055
    35.30999   1838.00000   1742.83729      0.00054
    35.32499   1778.00000   1762.58420      0.00056
    35.33998   1795.00000   1773.54338      0.00056
    35.35498   1806.00000   1761.82694      0.00055
    35.36999   1791.00000   1734.96671      0.00056
    35.38499   1739.00000   1713.18518      0.00058
    35.39999   1744.00000   1703.02338      0.00057
    35.41499   1809.00000   1699.19703      0.00055
    35.42999   1769.00000   1697.29280      0.00057
    35.44499   1814.00000   1695.91733      0.00055
    35.45999   1798.00000   1694.79631      0.00056
    35.47499   1777.00000   1693.92543      0.00056
    35.48999   1766.00000   1693.43766      0.00057
    35.50499   1746.00000   1693.72995      0.00057
    35.51999   1754.00000   1695.37051      0.00057
    35.53499   1730.00000   1699.52115      0.00058
    35.54999   1795.00000   1707.63098      0.00056
    35.56499   1818.00000   1719.83993      0.00055
    35.57999   1775.00000   1731.89350      0.00056
    35.59499   1813.00000   1735.29870      0.00055
    35.60999   1814.00000   1727.26212      0.00055
    35.62499   1797.00000   1717.87932      0.00056
    35.63999   1802.00000   1716.10747      0.00055
    35.65499   1727.00000   1723.33923      0.00058
    35.66999   1719.00000   1736.40161      0.00058
    35.68499   1731.00000   1749.49398      0.00058
    35.69999   1702.00000   1754.84528      0.00059
    35.71499   1753.00000   1747.29775      0.00057
    35.73000   1717.00000   1730.22195      0.00058
    35.74500   1731.00000   1712.12409      0.00058
    35.75999   1695.00000   1698.29506      0.00059
    35.77499   1699.00000   1689.47758      0.00059
    35.79000   1785.00000   1684.15832      0.00056
    35.80500   1759.00000   1680.25386      0.00057
    35.82000   1722.00000   1676.62588      0.00058
    35.83500   1700.00000   1673.72273      0.00059
    35.85000   1683.00000   1672.16461      0.00059
    35.86500   1660.00000   1672.15352      0.00060
    35.88000   1658.00000   1673.64641      0.00060
    35.89500   1693.00000   1676.40296      0.00059
    35.91000   1727.00000   1679.77818      0.00058
    35.92500   1735.00000   1682.35849      0.00058
    35.94000   1711.00000   1682.29618      0.00058
    35.95500   1740.00000   1678.91938      0.00057
    35.97000   1677.00000   1673.68441      0.00060
    35.98500   1709.00000   1668.70456      0.00059
    36.00000   1726.00000   1665.26940      0.00058
    36.01500   1688.00000   1663.71141      0.00059
    36.03000   1601.00000   1663.74794      0.00062
    36.04500   1632.00000   1664.41628      0.00061
    36.06000   1769.00000   1664.32546      0.00057
    36.07500   1631.00000   1662.51317      0.00061
    36.09000   1629.00000   1659.45775      0.00061
    36.10500   1686.00000   1656.27787      0.00059
    36.12000   1655.00000   1653.36343      0.00060
    36.13500   1611.00000   1650.38385      0.00062
    36.15001   1614.00000   1647.10985      0.00062
    36.16500   1686.00000   1643.78444      0.00059
    36.18000   1681.00000   1640.74191      0.00059
    36.19500   1675.00000   1638.12649      0.00060
    36.21001   1626.00000   1635.92543      0.00062
    36.22501   1646.00000   1634.11593      0.00061
    36.24001   1612.00000   1632.62352      0.00062
    36.25500   1665.00000   1631.44033      0.00060
    36.27001   1653.00000   1630.61890      0.00060
    36.28501   1670.00000   1630.30206      0.00060
    36.30001   1713.00000   1630.69324      0.00058
    36.31501   1711.00000   1631.94866      0.00058
    36.33001   1688.00000   1633.93551      0.00059
    36.34501   1653.00000   1635.91551      0.00060
    36.36001   1607.00000   1636.59168      0.00062
    36.37501   1621.00000   1635.25226      0.00062
    36.39001   1625.00000   1632.50687      0.00062
    36.40501   1638.00000   1629.02299      0.00061
    36.42001   1606.00000   1625.22636      0.00062
    36.43501   1628.00000   1621.68798      0.00061
    36.45001   1600.00000   1618.82697      0.00063
    36.46501   1622.00000   1616.77158      0.00062
    36.48001   1626.00000   1615.52550      0.00062
    36.49501   1642.00000   1615.04204      0.00061
    36.51001   1636.00000   1615.17303      0.00061
    36.52501   1606.00000   1615.57784      0.00062
    36.54001   1624.00000   1615.97658      0.00062
    36.55501   1645.00000   1616.83556      0.00061
    36.57001   1610.00000   1618.90346      0.00062
    36.58501   1664.00000   1621.30718      0.00060
    36.60001   1578.00000   1621.10255      0.00063
    36.61501   1638.00000   1616.63448      0.00061
    36.63002   1611.00000   1610.31741      0.00062
    36.64502   1624.00000   1605.11584      0.00062
    36.66002   1648.00000   1601.98192      0.00061
    36.67501   1660.00000   1600.59892      0.00060
    36.69002   1623.00000   1600.43263      0.00062
    36.70502   1570.00000   1600.97328      0.00064
    36.72002   1530.00000   1601.43348      0.00065
    36.73502   1570.00000   1600.68896      0.00064
    36.75002   1565.00000   1598.21412      0.00064
    36.76502   1584.00000   1594.89118      0.00063
    36.78002   1592.00000   1591.82611      0.00063
    36.79502   1579.00000   1589.41917      0.00063
    36.81002   1559.00000   1587.60727      0.00064
    36.82502   1591.00000   1586.17987      0.00063
    36.84002   1578.00000   1584.96327      0.00063
    36.85502   1559.00000   1583.89273      0.00064
    36.87002   1584.00000   1582.98713      0.00063
    36.88502   1568.00000   1582.34858      0.00064
    36.90002   1536.00000   1582.18669      0.00065
    36.91502   1552.00000   1582.70391      0.00064
    36.93002   1528.00000   1583.69113      0.00065
    36.94502   1521.00000   1584.09868      0.00066
    36.96002   1575.00000   1583.06079      0.00063
    36.97502   1560.00000   1581.16839      0.00064
    36.99002   1591.00000   1579.30763      0.00063
    37.00502   1604.00000   1577.59299      0.00062
    37.02002   1618.00000   1575.98132      0.00062
    37.03502   1629.00000   1574.66856      0.00061
    37.05003   1607.00000   1573.87823      0.00062
    37.06503   1567.00000   1573.82747      0.00064
    37.08002   1540.00000   1574.67363      0.00065
    37.09502   1589.00000   1576.40952      0.00063
    37.11003   1540.00000   1578.65645      0.00065
    37.12503   1553.00000   1580.41620      0.00064
    37.14003   1581.00000   1580.33790      0.00063
    37.15503   1560.00000   1578.08901      0.00064
    37.17003   1545.00000   1575.08403      0.00065
    37.18503   1548.00000   1572.84184      0.00065
    37.20003   1563.00000   1571.88673      0.00064
    37.21503   1571.00000   1571.97125      0.00064
    37.23003   1571.00000   1572.32962      0.00064
    37.24503   1554.00000   1571.94057      0.00064
    37.26003   1582.00000   1570.15877      0.00063
    37.27503   1562.00000   1567.22604      0.00064
    37.29003   1508.00000   1564.03790      0.00066
    37.30503   1501.00000   1561.39269      0.00067
    37.32003   1494.00000   1559.79676      0.00067
    37.33503   1570.00000   1559.77440      0.00064
    37.35003   1540.00000   1562.39469      0.00065
    37.36503   1479.00000   1569.38230      0.00068
    37.38003   1549.00000   1581.47687      0.00065
    37.39503   1537.00000   1594.56562      0.00065
    37.41003   1543.00000   1598.79387      0.00065
    37.42503   1553.00000   1588.62178      0.00064
    37.44003   1532.00000   1572.50026      0.00065
    37.45503   1565.00000   1560.99533      0.00064
    37.47004   1564.00000   1556.70509      0.00064
    37.48503   1564.00000   1556.92228      0.00064
    37.50003   1543.00000   1558.15142      0.00065
    37.51503   1576.00000   1557.64445      0.00063
    37.53004   1548.00000   1554.24488      0.00065
    37.54504   1553.00000   1548.98913      0.00064
    37.56004   1514.00000   1543.66622      0.00066
    37.57504   1531.00000   1539.26412      0.00065
    37.59004   1527.00000   1535.93242      0.00065
    37.60504   1544.00000   1533.44330      0.00065
    37.62004   1550.00000   1531.52428      0.00065
    37.63504   1503.00000   1529.95426      0.00067
    37.65004   1475.00000   1528.59452      0.00068
    37.66504   1474.00000   1527.36959      0.00068
    37.68004   1488.00000   1526.23377      0.00067
    37.69504   1516.00000   1525.17637      0.00066
    37.71004   1507.00000   1524.20268      0.00066
    37.72504   1543.00000   1523.31822      0.00065
    37.74004   1485.00000   1522.54021      0.00067
    37.75504   1513.00000   1521.88839      0.00066
    37.77004   1517.00000   1521.37290      0.00066
    37.78504   1519.00000   1520.97656      0.00066
    37.80004   1456.00000   1520.64074      0.00069
    37.81504   1525.00000   1520.30637      0.00066
    37.83004   1536.00000   1520.06519      0.00065
    37.84504   1465.00000   1520.28590      0.00068
    37.86004   1557.00000   1521.58552      0.00064
    37.87504   1554.00000   1524.81640      0.00064
    37.89005   1577.00000   1530.97161      0.00063
    37.90504   1487.00000   1540.68524      0.00067
    37.92004   1528.00000   1553.11127      0.00065
    37.93504   1543.00000   1564.46656      0.00065
    37.95005   1549.00000   1568.43557      0.00065
    37.96505   1565.00000   1561.63873      0.00064
    37.98005   1493.00000   1548.78916      0.00067
    37.99504   1461.00000   1536.89384      0.00068
    38.01005   1536.00000   1528.68369      0.00065
    38.02505   1503.00000   1523.15721      0.00067
    38.04005   1542.00000   1519.26791      0.00065
    38.05505   1543.00000   1518.41096      0.00065
    38.07005   1498.00000   1522.37718      0.00067
    38.08505   1486.00000   1529.35265      0.00067
    38.10005   1522.00000   1533.18766      0.00066
    38.11505   1556.00000   1531.87543      0.00064
    38.13005   1502.00000   1531.33388      0.00067
    38.14505   1519.00000   1533.18651      0.00066
    38.16005   1496.00000   1531.90289      0.00067
    38.17505   1498.00000   1524.33766      0.00067
    38.19005   1498.00000   1514.04953      0.00067
    38.20505   1462.00000   1505.10019      0.00068
    38.22005   1417.00000   1498.92043      0.00071
    38.23505   1426.00000   1495.19145      0.00070
    38.25005   1487.00000   1492.97087      0.00067
    38.26505   1487.00000   1491.32077      0.00067
    38.28005   1491.00000   1489.67803      0.00067
    38.29505   1490.00000   1487.93095      0.00067
    38.31005   1460.00000   1486.26323      0.00068
    38.32505   1423.00000   1484.81667      0.00070
    38.34005   1374.00000   1483.61299      0.00073
    38.35505   1435.00000   1482.65503      0.00070
    38.37006   1447.00000   1481.95231      0.00069
    38.38506   1447.00000   1481.62265      0.00069
    38.40005   1495.00000   1481.93102      0.00067
    38.41505   1456.00000   1483.29207      0.00069
    38.43006   1433.00000   1486.09645      0.00070
    38.44506   1471.00000   1490.22709      0.00068
    38.46006   1485.00000   1494.38868      0.00067
    38.47506   1482.00000   1495.99337      0.00067
    38.49006   1461.00000   1493.11900      0.00068
    38.50506   1463.00000   1487.10354      0.00068
    38.52006   1453.00000   1481.08415      0.00069
    38.53506   1512.00000   1476.78330      0.00066
    38.55006   1475.00000   1474.17276      0.00068
    38.56506   1480.00000   1472.50607      0.00068
    38.58006   1447.00000   1471.04044      0.00069
    38.59506   1422.00000   1469.44252      0.00070
    38.61006   1399.00000   1467.80802      0.00071
    38.62506   1408.00000   1466.31285      0.00071
    38.64006   1467.00000   1465.02115      0.00068
    38.65506   1487.00000   1463.92193      0.00067
    38.67006   1439.00000   1462.98316      0.00069
    38.68506   1442.00000   1462.17608      0.00069
    38.70006   1480.00000   1461.48708      0.00068
    38.71506   1455.00000   1460.93109      0.00069
    38.73006   1454.00000   1460.52800      0.00069
    38.74506   1496.00000   1460.34014      0.00067
    38.76006   1409.00000   1460.48885      0.00071
    38.77506   1432.00000   1461.14562      0.00070
    38.79007   1445.00000   1462.47557      0.00069
    38.80507   1430.00000   1464.53187      0.00070
    38.82006   1405.00000   1467.14241      0.00071
    38.83506   1458.00000   1469.83956      0.00069
    38.85007   1434.00000   1472.08138      0.00070
    38.86507   1380.00000   1473.99218      0.00072
    38.88007   1434.00000   1476.30973      0.00070
    38.89507   1508.00000   1478.71676      0.00066
    38.91007   1425.00000   1479.02408      0.00070
    38.92507   1391.00000   1475.68181      0.00072
    38.94007   1464.00000   1470.00511      0.00068
    38.95507   1428.00000   1463.66345      0.00070
    38.97007   1451.00000   1457.50557      0.00069
    38.98507   1467.00000   1452.42021      0.00068
    39.00007   1447.00000   1448.80211      0.00069
    39.01507   1456.00000   1446.39836      0.00069
    39.03007   1476.00000   1444.72169      0.00068
    39.04507   1415.00000   1443.31670      0.00071
    39.06007   1441.00000   1441.98519      0.00069
    39.07507   1485.00000   1440.78934      0.00067
    39.09007   1401.00000   1439.79677      0.00071
    39.10507   1394.00000   1439.00630      0.00072
    39.12007   1397.00000   1438.42746      0.00072
    39.13507   1412.00000   1438.03594      0.00071
    39.15007   1456.00000   1437.86743      0.00069
    39.16507   1432.00000   1437.99189      0.00070
    39.18007   1425.00000   1438.52389      0.00070
    39.19507   1489.00000   1439.62342      0.00067
    39.21008   1444.00000   1441.50198      0.00069
    39.22507   1420.00000   1444.39146      0.00070
    39.24007   1395.00000   1448.49423      0.00072
    39.25507   1399.00000   1453.80044      0.00071
    39.27008   1465.00000   1459.86055      0.00068
    39.28508   1468.00000   1465.62117      0.00068
    39.30008   1425.00000   1469.63960      0.00070
    39.31507   1393.00000   1470.77940      0.00072
    39.33008   1408.00000   1469.12288      0.00071
    39.34508   1418.00000   1465.49315      0.00071
    39.36008   1373.00000   1459.66313      0.00073
    39.37508   1396.00000   1451.52658      0.00072
    39.39008   1424.00000   1442.78821      0.00070
    39.40508   1407.00000   1435.28151      0.00071
    39.42008   1371.00000   1429.63535      0.00073
    39.43508   1375.00000   1425.64252      0.00073
    39.45008   1450.00000   1422.81513      0.00069
    39.46508   1396.00000   1420.74100      0.00072
    39.48008   1414.00000   1419.12079      0.00071
    39.49508   1412.00000   1417.78302      0.00071
    39.51008   1405.00000   1416.62964      0.00071
    39.52508   1372.00000   1415.59728      0.00073
    39.54008   1438.00000   1414.63187      0.00070
    39.55508   1441.00000   1413.68462      0.00069
    39.57008   1415.00000   1412.72976      0.00071
    39.58508   1354.00000   1411.78408      0.00074
    39.60008   1403.00000   1410.90643      0.00071
    39.61508   1416.00000   1410.19774      0.00071
    39.63008   1385.00000   1409.83333      0.00072
    39.64508   1363.00000   1410.08260      0.00073
    39.66008   1367.00000   1411.09185      0.00073
    39.67508   1367.00000   1412.27497      0.00073
    39.69009   1384.00000   1412.38222      0.00072
    39.70509   1382.00000   1411.32290      0.00072
    39.72009   1405.00000   1410.92331      0.00071
    39.73508   1420.00000   1412.48567      0.00070
    39.75009   1397.00000   1415.81514      0.00072
    39.76509   1370.00000   1419.88652      0.00073
    39.78009   1387.00000   1423.56404      0.00072
    39.79509   1389.00000   1426.91092      0.00072
    39.81009   1408.00000   1432.07247      0.00071
    39.82509   1416.00000   1440.48741      0.00071
    39.84009   1408.00000   1448.30171      0.00071
    39.85509   1448.00000   1446.91213      0.00069
    39.87009   1452.00000   1433.59368      0.00069
    39.88509   1434.00000   1417.64959      0.00070
    39.90009   1380.00000   1407.23940      0.00072
    39.91509   1367.00000   1402.86316      0.00073
    39.93009   1415.00000   1401.62138      0.00071
    39.94509   1434.00000   1401.38229      0.00070
    39.96009   1406.00000   1401.29555      0.00071
    39.97509   1448.00000   1400.51295      0.00069
    39.99009   1442.00000   1398.25405      0.00069
    40.00509   1399.00000   1395.03711      0.00071
    40.02009   1421.00000   1392.19841      0.00070
    40.03509   1444.00000   1390.41187      0.00069
    40.05009   1414.00000   1389.57272      0.00071
    40.06509   1375.00000   1389.34368      0.00073
    40.08009   1434.00000   1389.50457      0.00070
    40.09509   1371.00000   1389.98986      0.00073
    40.11010   1309.00000   1390.65406      0.00076
    40.12510   1383.00000   1391.14365      0.00072
    40.14009   1364.00000   1391.41384      0.00073
    40.15509   1364.00000   1392.05868      0.00073
    40.17010   1387.00000   1393.40762      0.00072
    40.18510   1375.00000   1394.87122      0.00073
    40.20010   1395.00000   1395.23458      0.00072
    40.21510   1412.00000   1393.69927      0.00071
    40.23010   1403.00000   1390.83432      0.00071
    40.24510   1409.00000   1387.99538      0.00071
    40.26010   1428.00000   1386.12635      0.00070
    40.27510   1431.00000   1385.43717      0.00070
    40.29010   1403.00000   1385.62037      0.00071
    40.30510   1343.00000   1386.07925      0.00074
    40.32010   1359.00000   1386.08424      0.00074
    40.33510   1359.00000   1385.15146      0.00074
    40.35010   1370.00000   1383.30594      0.00073
    40.36510   1314.00000   1381.07821      0.00076
    40.38010   1347.00000   1379.06677      0.00074
    40.39510   1368.00000   1377.55769      0.00073
    40.41010   1360.00000   1376.46368      0.00074
    40.42510   1399.00000   1375.53552      0.00071
    40.44010   1377.00000   1374.75692      0.00073
    40.45510   1433.00000   1374.43117      0.00070
    40.47010   1435.00000   1374.77801      0.00070
    40.48510   1385.00000   1375.58607      0.00072
    40.50010   1336.00000   1376.15616      0.00075
    40.51510   1349.00000   1375.56398      0.00074
    40.53011   1338.00000   1373.56247      0.00075
    40.54510   1403.00000   1370.94778      0.00071
    40.56010   1381.00000   1368.58884      0.00072
    40.57510   1337.00000   1366.77254      0.00075
    40.59011   1329.00000   1365.32560      0.00075
    40.60511   1350.00000   1363.90398      0.00074
    40.62011   1336.00000   1362.32706      0.00075
    40.63511   1408.00000   1360.80475      0.00071
    40.65011   1350.00000   1359.58343      0.00074
    40.66511   1327.00000   1358.75389      0.00075
    40.68011   1337.00000   1358.35214      0.00075
    40.69511   1362.00000   1358.46310      0.00073
    40.71011   1368.00000   1359.22779      0.00073
    40.72511   1362.00000   1360.72589      0.00073
    40.74011   1338.00000   1362.82506      0.00075
    40.75511   1347.00000   1364.96642      0.00074
    40.77011   1366.00000   1366.11863      0.00073
    40.78511   1363.00000   1365.34843      0.00073
    40.80011   1363.00000   1362.80495      0.00073
    40.81511   1320.00000   1359.71334      0.00076
    40.83011   1333.00000   1357.21319      0.00075
    40.84511   1336.00000   1355.74448      0.00075
    40.86011   1344.00000   1355.19925      0.00074
    40.87511   1331.00000   1355.15824      0.00075
    40.89011   1341.00000   1355.11316      0.00075
    40.90511   1350.00000   1354.70456      0.00074
    40.92011   1315.00000   1353.75486      0.00076
    40.93511   1333.00000   1352.15524      0.00075
    40.95012   1350.00000   1350.09397      0.00074
    40.96511   1360.00000   1348.14170      0.00074
    40.98011   1357.00000   1346.87973      0.00074
    40.99511   1384.00000   1346.79109      0.00072
    41.01012   1319.00000   1348.28833      0.00076
    41.02512   1312.00000   1351.36035      0.00076
    41.04012   1313.00000   1354.85874      0.00076
    41.05511   1353.00000   1356.46178      0.00074
    41.07012   1353.00000   1354.75143      0.00074
    41.08512   1355.00000   1351.22179      0.00074
    41.10012   1372.00000   1348.15422      0.00073
    41.11512   1393.00000   1346.20882      0.00072
    41.13012   1383.00000   1344.76694      0.00072
    41.14512   1351.00000   1343.25180      0.00074
    41.16012   1290.00000   1341.69465      0.00078
    41.17512   1311.00000   1340.39863      0.00076
    41.19012   1357.00000   1339.47846      0.00074
    41.20512   1362.00000   1338.73987      0.00073
    41.22012   1336.00000   1337.81104      0.00075
    41.23512   1307.00000   1336.51494      0.00077
    41.25012   1290.00000   1335.15990      0.00078
    41.26512   1278.00000   1334.23540      0.00078
    41.28012   1368.00000   1333.83080      0.00073
    41.29512   1387.00000   1333.36839      0.00072
    41.31012   1385.00000   1332.07399      0.00072
    41.32512   1346.00000   1329.98394      0.00074
    41.34012   1321.00000   1328.02311      0.00076
    41.35512   1282.00000   1326.81014      0.00078
    41.37012   1289.00000   1326.32295      0.00078
    41.38512   1325.00000   1326.34057      0.00075
    41.40012   1331.00000   1326.72417      0.00075
    41.41512   1324.00000   1327.34947      0.00076
    41.43013   1384.00000   1327.99631      0.00072
    41.44513   1357.00000   1328.39008      0.00074
    41.46012   1326.00000   1328.38883      0.00075
    41.47512   1387.00000   1327.96452      0.00072
    41.49013   1365.00000   1326.92475      0.00073
    41.50513   1292.00000   1325.10068      0.00077
    41.52013   1330.00000   1322.79510      0.00075
    41.53513   1252.00000   1320.57162      0.00080
    41.55013   1293.00000   1318.78379      0.00077
    41.56513   1397.00000   1317.51320      0.00072
    41.58013   1364.00000   1316.70677      0.00073
    41.59513   1360.00000   1316.25725      0.00074
    41.61013   1336.00000   1316.00463      0.00075
    41.62513   1310.00000   1315.70920      0.00076
    41.64013   1294.00000   1315.08920      0.00077
    41.65513   1347.00000   1314.03966      0.00074
    41.67013   1350.00000   1312.78125      0.00074
    41.68513   1315.00000   1311.58527      0.00076
    41.70013   1337.00000   1310.58104      0.00075
    41.71513   1303.00000   1309.78369      0.00077
    41.73013   1279.00000   1309.17248      0.00078
    41.74513   1330.00000   1308.74965      0.00075
    41.76013   1352.00000   1308.53394      0.00074
    41.77513   1362.00000   1308.58037      0.00073
    41.79013   1332.00000   1308.96585      0.00075
    41.80513   1307.00000   1309.76469      0.00077
    41.82013   1289.00000   1310.99839      0.00078
    41.83513   1357.00000   1312.53507      0.00074
    41.85014   1342.00000   1313.96015      0.00075
    41.86514   1272.00000   1314.59670      0.00079
    41.88013   1308.00000   1313.85446      0.00076
    41.89513   1326.00000   1311.68775      0.00075
    41.91014   1323.00000   1308.85766      0.00076
    41.92514   1303.00000   1306.56528      0.00077
    41.94014   1268.00000   1305.56911      0.00079
    41.95514   1268.00000   1305.86022      0.00079
    41.97014   1281.00000   1306.60814      0.00078
    41.98514   1303.00000   1306.41957      0.00077
    42.00014   1292.00000   1304.49894      0.00077
    42.01514   1328.00000   1301.61779      0.00075
    42.03014   1303.00000   1298.92491      0.00077
    42.04514   1311.00000   1296.84929      0.00076
    42.06014   1259.00000   1295.33064      0.00079
    42.07514   1269.00000   1294.20853      0.00079
    42.09014   1310.00000   1293.33343      0.00076
    42.10514   1309.00000   1292.59437      0.00076
    42.12014   1248.00000   1291.92596      0.00080
    42.13514   1260.00000   1291.29965      0.00079
    42.15014   1280.00000   1290.70951      0.00078
    42.16514   1257.00000   1290.17085      0.00080
    42.18014   1280.00000   1289.72234      0.00078
    42.19514   1298.00000   1289.42531      0.00077
    42.21014   1286.00000   1289.37052      0.00078
    42.22514   1266.00000   1289.63632      0.00079
    42.24014   1312.00000   1290.19892      0.00076
    42.25514   1289.00000   1290.80049      0.00078
    42.27015   1299.00000   1290.95219      0.00077
    42.28514   1317.00000   1290.30578      0.00076
    42.30014   1302.00000   1289.10982      0.00077
    42.31514   1271.00000   1287.95007      0.00079
    42.33015   1247.00000   1287.17880      0.00080
    42.34515   1315.00000   1286.86002      0.00076
    42.36015   1309.00000   1286.94173      0.00076
    42.37514   1318.00000   1287.23290      0.00076
    42.39015   1311.00000   1287.36823      0.00076
    42.40515   1309.00000   1287.26154      0.00076
    42.42015   1338.00000   1287.46736      0.00075
    42.43515   1319.00000   1288.43922      0.00076
    42.45015   1268.00000   1289.86583      0.00079
    42.46515   1276.00000   1290.84995      0.00078
    42.48015   1266.00000   1290.81724      0.00079
    42.49515   1265.00000   1290.16548      0.00079
    42.51015   1265.00000   1289.52130      0.00079
    42.52515   1322.00000   1288.79769      0.00076
    42.54015   1271.00000   1287.43757      0.00079
    42.55515   1242.00000   1285.11596      0.00081
    42.57015   1292.00000   1282.07919      0.00077
    42.58515   1264.00000   1279.17381      0.00079
    42.60015   1262.00000   1277.02741      0.00079
    42.61515   1287.00000   1275.66198      0.00078
    42.63015   1256.00000   1274.76698      0.00080
    42.64515   1253.00000   1274.01885      0.00080
    42.66015   1270.00000   1273.23718      0.00079
    42.67515   1309.00000   1272.40907      0.00076
    42.69016   1297.00000   1271.64073      0.00077
    42.70515   1314.00000   1271.06728      0.00076
    42.72015   1313.00000   1270.77592      0.00076
    42.73515   1276.00000   1270.80156      0.00078
    42.75016   1294.00000   1271.13530      0.00077
    42.76516   1281.00000   1271.69603      0.00078
    42.78016   1275.00000   1272.24025      0.00078
    42.79515   1247.00000   1272.47243      0.00080
    42.81016   1252.00000   1272.31664      0.00080
    42.82516   1227.00000   1271.91029      0.00081
    42.84016   1236.00000   1271.36818      0.00081
    42.85516   1298.00000   1270.68315      0.00077
    42.87016   1258.00000   1269.73694      0.00079
    42.88516   1260.00000   1268.55330      0.00079
    42.90016   1254.00000   1267.48633      0.00080
    42.91516   1240.00000   1266.99324      0.00081
    42.93016   1276.00000   1267.26648      0.00078
    42.94516   1262.00000   1267.96298      0.00079
    42.96016   1268.00000   1268.16392      0.00079
    42.97516   1289.00000   1266.93903      0.00078
    42.99016   1300.00000   1264.38891      0.00077
    43.00516   1315.00000   1261.62538      0.00076
    43.02016   1269.00000   1259.48575      0.00079
    43.03516   1213.00000   1258.12821      0.00082
    43.05016   1251.00000   1257.36739      0.00080
    43.06516   1228.00000   1256.95670      0.00081
    43.08016   1254.00000   1256.70404      0.00080
    43.09516   1263.00000   1256.50161      0.00079
    43.11016   1274.00000   1256.34872      0.00078
    43.12516   1312.00000   1256.32152      0.00076
    43.14016   1295.00000   1256.45303      0.00077
    43.15516   1275.00000   1256.62387      0.00078
    43.17017   1254.00000   1256.59358      0.00080
    43.18517   1287.00000   1256.26454      0.00078
    43.20016   1287.00000   1255.90303      0.00078
    43.21516   1234.00000   1255.85005      0.00081
    43.23017   1269.00000   1255.97077      0.00079
    43.24517   1291.00000   1255.62120      0.00077
    43.26017   1283.00000   1254.40543      0.00078
    43.27517   1267.00000   1252.82893      0.00079
    43.29017   1248.00000   1251.58594      0.00080
    43.30517   1218.00000   1250.82581      0.00082
    43.32017   1248.00000   1250.19468      0.00080
    43.33517   1231.00000   1249.31167      0.00081
    43.35017   1214.00000   1248.18034      0.00082
    43.36517   1254.00000   1247.14723      0.00080
    43.38017   1296.00000   1246.50884      0.00077
    43.39517   1256.00000   1246.25345      0.00080
    43.41017   1263.00000   1245.99924      0.00079
    43.42517   1273.00000   1245.13736      0.00079
    43.44017   1208.00000   1243.47661      0.00083
    43.45517   1219.00000   1241.58599      0.00082
    43.47017   1211.00000   1239.99431      0.00083
    43.48517   1223.00000   1238.81678      0.00082
    43.50017   1233.00000   1237.94037      0.00081
    43.51517   1215.00000   1237.22843      0.00082
    43.53017   1250.00000   1236.59249      0.00080
    43.54517   1182.00000   1235.99285      0.00085
    43.56017   1211.00000   1235.41248      0.00083
    43.57517   1219.00000   1234.84015      0.00082
    43.59018   1268.00000   1234.26617      0.00079
    43.60518   1297.00000   1233.68939      0.00077
    43.62017   1229.00000   1233.12173      0.00081
    43.63517   1252.00000   1232.56991      0.00080
    43.65018   1234.00000   1232.04137      0.00081
    43.66518   1218.00000   1231.53986      0.00082
    43.68018   1201.00000   1231.06567      0.00083
    43.69518   1209.00000   1230.61279      0.00083
    43.71018   1288.00000   1230.16513      0.00078
    43.72518   1226.00000   1229.69456      0.00082
    43.74018   1197.00000   1229.17229      0.00084
    43.75518   1244.00000   1228.59985      0.00080
    43.77018   1254.00000   1228.01399      0.00080
    43.78518   1223.00000   1227.44999      0.00082
    43.80018   1268.00000   1226.92658      0.00079
    43.81518   1216.00000   1226.44561      0.00082
    43.83018   1212.00000   1225.99753      0.00083
    43.84518   1232.00000   1225.56525      0.00081
    43.86018   1248.00000   1225.13202      0.00080
    43.87518   1229.00000   1224.69327      0.00081
    43.89018   1222.00000   1224.26154      0.00082
    43.90518   1245.00000   1223.85438      0.00080
    43.92018   1208.00000   1223.47815      0.00083
    43.93518   1211.00000   1223.14194      0.00083
    43.95018   1252.00000   1222.91982      0.00080
    43.96518   1220.00000   1223.00794      0.00082
    43.98018   1213.00000   1223.68672      0.00082
    43.99518   1221.00000   1225.13964      0.00082
    44.01019   1208.00000   1227.16799      0.00083
    44.02518   1251.00000   1228.91026      0.00080
    44.04018   1286.00000   1229.06553      0.00078
    44.05518   1311.00000   1227.08106      0.00076
    44.07019   1282.00000   1223.96514      0.00078
    44.08519   1255.00000   1220.95872      0.00080
    44.10019   1209.00000   1218.60391      0.00083
    44.11518   1223.00000   1216.94208      0.00082
    44.13019   1219.00000   1215.80217      0.00082
    44.14519   1219.00000   1214.99714      0.00082
    44.16019   1202.00000   1214.38293      0.00083
    44.17519   1243.00000   1213.86929      0.00080
    44.19019   1251.00000   1213.39159      0.00080
    44.20519   1242.00000   1212.90166      0.00081
    44.22019   1282.00000   1212.39240      0.00078
    44.23519   1253.00000   1211.89860      0.00080
    44.25019   1204.00000   1211.43761      0.00083
    44.26519   1207.00000   1210.97620      0.00083
    44.28019   1228.00000   1210.45160      0.00081
    44.29519   1218.00000   1209.84000      0.00082
    44.31019   1264.00000   1209.18844      0.00079
    44.32519   1216.00000   1208.56336      0.00082
    44.34019   1221.00000   1208.00922      0.00082
    44.35519   1214.00000   1207.54546      0.00082
    44.37019   1235.00000   1207.17467      0.00081
    44.38519   1224.00000   1206.88389      0.00082
    44.40019   1232.00000   1206.62941      0.00081
    44.41519   1210.00000   1206.32625      0.00083
    44.43019   1210.00000   1205.87176      0.00083
    44.44519   1218.00000   1205.22807      0.00082
    44.46019   1212.00000   1204.45818      0.00083
    44.47519   1211.00000   1203.67083      0.00083
    44.49020   1176.00000   1202.93467      0.00085
    44.50520   1227.00000   1202.27116      0.00081
    44.52020   1242.00000   1201.67478      0.00081
    44.53519   1219.00000   1201.13354      0.00082
    44.55020   1230.00000   1200.63644      0.00081
    44.56520   1209.00000   1200.18445      0.00083
    44.58020   1144.00000   1199.79037      0.00087
    44.59520   1145.00000   1199.48801      0.00087
    44.61020   1162.00000   1199.33828      0.00086
    44.62520   1144.00000   1199.41536      0.00087
    44.64020   1201.00000   1199.74004      0.00083
    44.65520   1223.00000   1200.15502      0.00082
    44.67020   1217.00000   1200.30620      0.00082
    44.68520   1230.00000   1199.88959      0.00081
    44.70020   1168.00000   1199.00096      0.00086
    44.71520   1191.00000   1198.06651      0.00084
    44.73020   1211.00000   1197.50494      0.00083
    44.74520   1212.00000   1197.44384      0.00083
    44.76020   1216.00000   1197.56585      0.00082
    44.77520   1222.00000   1197.22079      0.00082
    44.79020   1157.00000   1196.01274      0.00086
    44.80520   1199.00000   1194.31229      0.00083
    44.82020   1177.00000   1192.75540      0.00085
    44.83520   1197.00000   1191.61907      0.00084
    44.85020   1222.00000   1190.82615      0.00082
    44.86520   1176.00000   1190.21891      0.00085
    44.88020   1216.00000   1189.68523      0.00082
    44.89520   1193.00000   1189.18260      0.00084
    44.91021   1250.00000   1188.69968      0.00080
    44.92521   1253.00000   1188.23699      0.00080
    44.94020   1235.00000   1187.79813      0.00081
    44.95520   1205.00000   1187.38822      0.00083
    44.97021   1192.00000   1187.01103      0.00084
    44.98521   1192.00000   1186.66839      0.00084
    45.00021   1197.00000   1186.35117      0.00084
    45.01521   1181.00000   1186.03508      0.00085
    45.03021   1226.00000   1185.68966      0.00082
    45.04521   1191.00000   1185.33203      0.00084
    45.06021   1205.00000   1185.06418      0.00083
    45.07521   1248.00000   1185.03462      0.00080
    45.09021   1218.00000   1185.27375      0.00082
    45.10521   1194.00000   1185.51989      0.00084
    45.12021   1206.00000   1185.31153      0.00083
    45.13521   1199.00000   1184.49739      0.00083
    45.15021   1205.00000   1183.50146      0.00083
    45.16521   1216.00000   1182.68660      0.00082
    45.18021   1220.00000   1182.01857      0.00082
    45.19521   1222.00000   1181.31671      0.00082
    45.21021   1189.00000   1180.54886      0.00084
    45.22521   1205.00000   1179.81941      0.00083
    45.24021   1202.00000   1179.19984      0.00083
    45.25521   1179.00000   1178.66101      0.00085
    45.27021   1188.00000   1178.11705      0.00084
    45.28521   1151.00000   1177.52352      0.00087
    45.30021   1177.00000   1176.93400      0.00085
    45.31521   1145.00000   1176.42494      0.00087
    45.33022   1184.00000   1176.02539      0.00084
    45.34521   1195.00000   1175.71406      0.00084
    45.36021   1247.00000   1175.42138      0.00080
    45.37521   1214.00000   1175.04607      0.00082
    45.39022   1213.00000   1174.51911      0.00082
    45.40522   1193.00000   1173.87805      0.00084
    45.42022   1191.00000   1173.22472      0.00084
    45.43521   1221.00000   1172.62623      0.00082
    45.45022   1165.00000   1172.09151      0.00086
    45.46522   1176.00000   1171.60421      0.00085
    45.48022   1177.00000   1171.14359      0.00085
    45.49522   1199.00000   1170.69643      0.00083
    45.51022   1145.00000   1170.25636      0.00087
    45.52522   1160.00000   1169.82104      0.00086
    45.54022   1180.00000   1169.39032      0.00085
    45.55522   1206.00000   1168.96367      0.00083
    45.57022   1139.00000   1168.54153      0.00088
    45.58522   1139.00000   1168.12438      0.00088
    45.60022   1199.00000   1167.71261      0.00083
    45.61522   1175.00000   1167.30723      0.00085
    45.63022   1153.00000   1166.91187      0.00087
    45.64522   1177.00000   1166.52583      0.00085
    45.66022   1200.00000   1166.15146      0.00083
    45.67522   1198.00000   1165.79248      0.00083
    45.69022   1185.00000   1165.45606      0.00084
    45.70522   1189.00000   1165.16121      0.00084
    45.72022   1174.00000   1164.94545      0.00085
    45.73522   1170.00000   1164.86046      0.00085
    45.75023   1161.00000   1164.94540      0.00086
    45.76522   1159.00000   1165.18117      0.00086
    45.78022   1136.00000   1165.45060      0.00088
    45.79522   1157.00000   1165.56485      0.00086
    45.81023   1166.00000   1165.43205      0.00086
    45.82523   1107.00000   1165.13635      0.00090
    45.84023   1146.00000   1164.69858      0.00087
    45.85522   1120.00000   1164.00572      0.00089
    45.87023   1124.00000   1163.04028      0.00089
    45.88523   1147.00000   1161.99493      0.00087
    45.90023   1154.00000   1161.05614      0.00087
    45.91523   1135.00000   1160.27802      0.00088
    45.93023   1156.00000   1159.62956      0.00087
    45.94523   1168.00000   1159.05607      0.00086
    45.96023   1144.00000   1158.52642      0.00087
    45.97523   1157.00000   1158.05075      0.00086
    45.99023   1155.00000   1157.65918      0.00087
    46.00523   1136.00000   1157.37711      0.00088
    46.02023   1168.00000   1157.20255      0.00086
    46.03523   1227.00000   1157.07722      0.00081
    46.05023   1216.00000   1156.87760      0.00082
    46.06523   1211.00000   1156.48237      0.00083
    46.08023   1146.00000   1155.90439      0.00087
    46.09523   1148.00000   1155.29431      0.00087
    46.11023   1158.00000   1154.77586      0.00086
    46.12523   1190.00000   1154.38059      0.00084
    46.14023   1134.00000   1154.08610      0.00088
    46.15523   1141.00000   1153.86354      0.00088
    46.17023   1132.00000   1153.71323      0.00088
    46.18523   1157.00000   1153.67092      0.00086
    46.20023   1184.00000   1153.77007      0.00084
    46.21523   1165.00000   1154.00438      0.00086
    46.23024   1157.00000   1154.30812      0.00086
    46.24524   1142.00000   1154.55826      0.00088
    46.26023   1158.00000   1154.63869      0.00086
    46.27523   1190.00000   1154.56023      0.00084
    46.29024   1159.00000   1154.46726      0.00086
    46.30524   1124.00000   1154.47339      0.00089
    46.32024   1142.00000   1154.62261      0.00088
    46.33524   1160.00000   1154.96857      0.00086
    46.35024   1220.00000   1155.55502      0.00082
    46.36524   1155.00000   1156.25673      0.00087
    46.38024   1124.00000   1156.65682      0.00089
    46.39524   1153.00000   1156.21628      0.00087
    46.41024   1175.00000   1154.77369      0.00085
    46.42524   1188.00000   1152.76368      0.00084
    46.44024   1153.00000   1150.76393      0.00087
    46.45524   1154.00000   1149.10000      0.00087
    46.47024   1170.00000   1147.85130      0.00085
    46.48524   1147.00000   1146.96528      0.00087
    46.50024   1149.00000   1146.33165      0.00087
    46.51524   1161.00000   1145.83151      0.00086
    46.53024   1185.00000   1145.38768      0.00084
    46.54524   1161.00000   1144.97985      0.00086
    46.56024   1152.00000   1144.58865      0.00087
    46.57524   1155.00000   1144.14908      0.00087
    46.59024   1168.00000   1143.58833      0.00086
    46.60524   1111.00000   1142.91292      0.00090
    46.62024   1090.00000   1142.21860      0.00092
    46.63524   1124.00000   1141.58951      0.00089
    46.65025   1137.00000   1141.05126      0.00088
    46.66525   1167.00000   1140.60022      0.00086
    46.68024   1134.00000   1140.22108      0.00088
    46.69524   1097.00000   1139.90151      0.00091
    46.71025   1145.00000   1139.62887      0.00087
    46.72525   1165.00000   1139.37908      0.00086
    46.74025   1128.00000   1139.10699      0.00089
    46.75525   1130.00000   1138.76132      0.00088
    46.77025   1098.00000   1138.33300      0.00091
    46.78525   1056.00000   1137.87254      0.00095
    46.80025   1116.00000   1137.43033      0.00090
    46.81525   1158.00000   1137.02792      0.00086
    46.83025   1216.00000   1136.66573      0.00082
    46.84525   1153.00000   1136.33615      0.00087
    46.86025   1135.00000   1136.02900      0.00088
    46.87525   1180.00000   1135.73755      0.00085
    46.89025   1137.00000   1135.45369      0.00088
    46.90525   1138.00000   1135.16968      0.00088
    46.92025   1115.00000   1134.88444      0.00090
    46.93525   1120.00000   1134.60899      0.00089
    46.95025   1139.00000   1134.35992      0.00088
    46.96525   1149.00000   1134.15261      0.00087
    46.98025   1144.00000   1134.00172      0.00087
    46.99525   1140.00000   1133.92321      0.00088
    47.01025   1110.00000   1133.93398      0.00090
    47.02525   1107.00000   1134.02834      0.00090
    47.04025   1144.00000   1134.14483      0.00087
    47.05525   1160.00000   1134.15344      0.00086
    47.07026   1136.00000   1133.91829      0.00088
    47.08525   1126.00000   1133.43884      0.00089
    47.10025   1109.00000   1132.87955      0.00090
    47.11525   1130.00000   1132.41607      0.00088
    47.13026   1135.00000   1132.14171      0.00088
    47.14526   1149.00000   1132.07764      0.00087
    47.16026   1141.00000   1132.17262      0.00088
    47.17525   1116.00000   1132.30503      0.00090
    47.19026   1093.00000   1132.32912      0.00091
    47.20526   1103.00000   1132.17002      0.00091
    47.22026   1095.00000   1131.88140      0.00091
    47.23526   1064.00000   1131.61600      0.00094
    47.25026   1125.00000   1131.55826      0.00089
    47.26526   1130.00000   1131.77949      0.00088
    47.28026   1174.00000   1132.05807      0.00085
    47.29526   1182.00000   1131.91679      0.00085
    47.31026   1119.00000   1131.07569      0.00089
    47.32526   1141.00000   1129.82476      0.00088
    47.34026   1138.00000   1128.63395      0.00088
    47.35526   1123.00000   1127.70473      0.00089
    47.37026   1109.00000   1126.97354      0.00090
    47.38526   1102.00000   1126.33147      0.00091
    47.40026   1071.00000   1125.74625      0.00093
    47.41526   1093.00000   1125.23225      0.00091
    47.43026   1136.00000   1124.79578      0.00088
    47.44526   1144.00000   1124.43177      0.00087
    47.46026   1137.00000   1124.13972      0.00088
    47.47526   1137.00000   1123.93198      0.00088
    47.49026   1130.00000   1123.83150      0.00088
    47.50526   1150.00000   1123.84899      0.00087
    47.52026   1143.00000   1123.94053      0.00087
    47.53526   1145.00000   1123.97834      0.00087
    47.55027   1128.00000   1123.79779      0.00089
    47.56527   1148.00000   1123.36844      0.00087
    47.58027   1188.00000   1122.86694      0.00084
    47.59526   1155.00000   1122.46340      0.00087
    47.61027   1129.00000   1122.20112      0.00089
    47.62527   1117.00000   1122.02353      0.00090
    47.64027   1098.00000   1121.83330      0.00091
    47.65527   1096.00000   1121.56600      0.00091
    47.67027   1075.00000   1121.22815      0.00093
    47.68527   1132.00000   1120.86087      0.00088
    47.70027   1140.00000   1120.50489      0.00088
    47.71527   1118.00000   1120.22401      0.00089
    47.73027   1126.00000   1120.13606      0.00089
    47.74527   1136.00000   1120.34609      0.00088
    47.76027   1146.00000   1120.79936      0.00087
    47.77527   1151.00000   1121.17571      0.00087
    47.79027   1144.00000   1121.04564      0.00087
    47.80527   1115.00000   1120.31298      0.00090
    47.82027   1132.00000   1119.33502      0.00088
    47.83527   1129.00000   1118.45734      0.00089
    47.85027   1121.00000   1117.78905      0.00089
    47.86527   1118.00000   1117.29596      0.00089
    47.88027   1093.00000   1116.92153      0.00091
    47.89527   1104.00000   1116.63551      0.00091
    47.91027   1113.00000   1116.43218      0.00090
    47.92527   1070.00000   1116.32470      0.00093
    47.94027   1108.00000   1116.34539      0.00090
    47.95527   1182.00000   1116.54048      0.00085
    47.97028   1128.00000   1116.94925      0.00089
    47.98528   1060.00000   1117.56106      0.00094
    48.00027   1067.00000   1118.25431      0.00094
    48.01527   1083.00000   1118.77295      0.00092
    48.03028   1109.00000   1118.82783      0.00090
    48.04528   1147.00000   1118.27348      0.00087
    48.06028   1130.00000   1117.21568      0.00088
    48.07528   1174.00000   1115.98391      0.00085
    48.09028   1153.00000   1114.88212      0.00087
    48.10528   1175.00000   1114.03153      0.00085
    48.12028   1102.00000   1113.41871      0.00091
    48.13528   1103.00000   1112.97716      0.00091
    48.15028   1102.00000   1112.63882      0.00091
    48.16528   1087.00000   1112.35225      0.00092
    48.18028   1070.00000   1112.08786      0.00093
    48.19528   1100.00000   1111.83209      0.00091
    48.21028   1081.00000   1111.58106      0.00093
    48.22528   1098.00000   1111.33911      0.00091
    48.24028   1102.00000   1111.10962      0.00091
    48.25528   1130.00000   1110.89654      0.00088
    48.27028   1102.00000   1110.70899      0.00091
    48.28528   1081.00000   1110.56229      0.00093
    48.30028   1099.00000   1110.47915      0.00091
    48.31528   1079.00000   1110.48677      0.00093
    48.33028   1060.00000   1110.59903      0.00094
    48.34528   1114.00000   1110.78974      0.00090
    48.36028   1160.00000   1110.96853      0.00086
    48.37528   1119.00000   1110.99486      0.00089
    48.39029   1128.00000   1110.74235      0.00089
    48.40528   1060.00000   1110.21750      0.00094
    48.42028   1112.00000   1109.58803      0.00090
    48.43528   1130.00000   1109.01455      0.00088
    48.45029   1153.00000   1108.55897      0.00087
    48.46529   1113.00000   1108.22012      0.00090
    48.48029   1117.00000   1107.97309      0.00090
    48.49529   1109.00000   1107.79528      0.00090
    48.51029   1110.00000   1107.67511      0.00090
    48.52529   1089.00000   1107.60747      0.00092
    48.54029   1073.00000   1107.58297      0.00093
    48.55529   1107.00000   1107.57486      0.00090
    48.57029   1071.00000   1107.53041      0.00093
    48.58529   1095.00000   1107.38708      0.00091
    48.60029   1117.00000   1107.12575      0.00090
    48.61529   1124.00000   1106.79767      0.00089
    48.63029   1083.00000   1106.47357      0.00092
    48.64529   1099.00000   1106.19436      0.00091
    48.66029   1107.00000   1105.96887      0.00090
    48.67529   1102.00000   1105.78389      0.00091
    48.69029   1085.00000   1105.61484      0.00092
    48.70529   1128.00000   1105.44008      0.00089
    48.72029   1078.00000   1105.25658      0.00093
    48.73529   1037.00000   1105.07973      0.00096
    48.75029   1055.00000   1104.92955      0.00095
    48.76529   1074.00000   1104.82771      0.00093
    48.78029   1135.00000   1104.80814      0.00088
    48.79529   1146.00000   1104.91425      0.00087
    48.81030   1159.00000   1105.15458      0.00086
    48.82529   1092.00000   1105.44306      0.00092
    48.84029   1101.00000   1105.59556      0.00091
    48.85529   1096.00000   1105.44016      0.00091
    48.87030   1079.00000   1105.02412      0.00093
    48.88530   1116.00000   1104.63270      0.00090
    48.90030   1083.00000   1104.51041      0.00092
    48.91529   1104.00000   1104.69916      0.00091
    48.93030   1094.00000   1105.03783      0.00091
    48.94530   1025.00000   1105.22672      0.00098
    48.96030   1089.00000   1104.97672      0.00092
    48.97530   1108.00000   1104.24890      0.00090
    48.99030   1092.00000   1103.33539      0.00092
    49.00530   1071.00000   1102.52952      0.00093
    49.02030   1123.00000   1101.94304      0.00089
    49.03530   1185.00000   1101.55506      0.00084
    49.05030   1142.00000   1101.29808      0.00088
    49.06530   1101.00000   1101.11777      0.00091
    49.08030   1097.00000   1100.98646      0.00091
    49.09530   1130.00000   1100.89667      0.00088
    49.11030   1099.00000   1100.85450      0.00091
    49.12530   1097.00000   1100.86711      0.00091
    49.14030   1095.00000   1100.93992      0.00091
    49.15530   1135.00000   1101.06771      0.00088
    49.17030   1152.00000   1101.22733      0.00087
    49.18530   1140.00000   1101.37322      0.00088
    49.20030   1103.00000   1101.45764      0.00091
    49.21530   1072.00000   1101.47531      0.00093
    49.23030   1124.00000   1101.47305      0.00089
    49.24530   1092.00000   1101.46688      0.00092
    49.26030   1093.00000   1101.35787      0.00091
    49.27530   1130.00000   1101.00573      0.00088
    49.29031   1143.00000   1100.43351      0.00087
    49.30531   1085.00000   1099.86167      0.00092
    49.32030   1099.00000   1099.47288      0.00091
    49.33530   1140.00000   1099.29963      0.00088
    49.35031   1139.00000   1099.26771      0.00088
    49.36531   1120.00000   1099.25990      0.00089
    49.38031   1105.00000   1099.17141      0.00090
    49.39531   1062.00000   1098.96730      0.00094
    49.41031   1049.00000   1098.70301      0.00095
    49.42531   1095.00000   1098.45609      0.00091
    49.44031   1111.00000   1098.26792      0.00090
    49.45531   1137.00000   1098.12472      0.00088
    49.47031   1091.00000   1097.96826      0.00092
    49.48531   1145.00000   1097.75197      0.00087
    49.50031   1148.00000   1097.50752      0.00087
    49.51531   1111.00000   1097.31983      0.00090
    49.53031   1054.00000   1097.24743      0.00095
    49.54531   1072.00000   1097.29126      0.00093
    49.56031   1104.00000   1097.39982      0.00091
    49.57531   1099.00000   1097.48753      0.00091
    49.59031   1122.00000   1097.45878      0.00089
    49.60531   1046.00000   1097.27019      0.00096
    49.62031   1064.00000   1096.96644      0.00094
    49.63531   1070.00000   1096.62327      0.00093
    49.65031   1096.00000   1096.29950      0.00091
    49.66531   1071.00000   1096.03183      0.00093
    49.68031   1103.00000   1095.83620      0.00091
    49.69531   1075.00000   1095.71427      0.00093
    49.71032   1027.00000   1095.66262      0.00097
    49.72532   1025.00000   1095.67526      0.00098
    49.74031   1132.00000   1095.73466      0.00088
    49.75531   1074.00000   1095.80289      0.00093
    49.77032   1115.00000   1095.82443      0.00090
    49.78532   1049.00000   1095.76255      0.00095
    49.80032   1068.00000   1095.62291      0.00094
    49.81532   1092.00000   1095.44424      0.00092
    49.83032   1101.00000   1095.24400      0.00091
    49.84532   1057.00000   1095.01270      0.00095
    49.86032   1080.00000   1094.74557      0.00093
    49.87532   1095.00000   1094.45605      0.00091
    49.89032   1148.00000   1094.17112      0.00087
    49.90532   1079.00000   1093.91759      0.00093
    49.92032   1099.00000   1093.70610      0.00091
    49.93532   1120.00000   1093.52923      0.00089
    49.95032   1058.00000   1093.36915      0.00095
    49.96532   1089.00000   1093.20800      0.00092
    49.98032   1134.00000   1093.03434      0.00088
    49.99532   1079.00000   1092.84837      0.00093
    50.01032   1091.00000   1092.66276      0.00092
    50.02532   1103.00000   1092.49278      0.00091
    50.04032   1036.00000   1092.34967      0.00097
    50.05532   1067.00000   1092.24127      0.00094
    50.07032   1083.00000   1092.17439      0.00092
    50.08532   1091.00000   1092.15470      0.00092
    50.10032   1075.00000   1092.18543      0.00093
    50.11532   1070.00000   1092.26366      0.00093
    50.13033   1065.00000   1092.38131      0.00094
    50.14532   1072.00000   1092.52410      0.00093
    50.16032   1098.00000   1092.65981      0.00091
    50.17532   1081.00000   1092.73247      0.00093
    50.19033   1069.00000   1092.69575      0.00094
    50.20533   1076.00000   1092.53083      0.00093
    50.22033   1094.00000   1092.22635      0.00091
    50.23532   1137.00000   1091.81590      0.00088
    50.25033   1085.00000   1091.39996      0.00092
    50.26533   1116.00000   1091.06330      0.00090
    50.28033   1064.00000   1090.82551      0.00094
    50.29533   1046.00000   1090.66589      0.00096
    50.31033   1057.00000   1090.56225      0.00095
    50.32533   1114.00000   1090.51259      0.00090
    50.34033   1114.00000   1090.53250      0.00090
    50.35533   1088.00000   1090.64473      0.00092
    50.37033   1056.00000   1090.86526      0.00095
    50.38533   1076.00000   1091.17306      0.00093
    50.40033   1060.00000   1091.47112      0.00094
    50.41533   1089.00000   1091.59828      0.00092
    50.43033   1078.00000   1091.44810      0.00093
    50.44533   1094.00000   1091.10593      0.00091
    50.46033   1062.00000   1090.79485      0.00094
    50.47533   1083.00000   1090.69598      0.00092
    50.49033   1106.00000   1090.86075      0.00090
    50.50533   1104.00000   1091.20137      0.00091
    50.52033   1052.00000   1091.49856      0.00095
    50.53533   1079.00000   1091.48156      0.00093
    50.55033   1059.00000   1091.04868      0.00094
    50.56533   1089.00000   1090.37413      0.00092
    50.58033   1069.00000   1089.69197      0.00094
    50.59533   1081.00000   1089.13776      0.00093
    50.61034   1078.00000   1088.76317      0.00093
    50.62534   1080.00000   1088.57952      0.00093
    50.64034   1070.00000   1088.58186      0.00093
    50.65533   1039.00000   1088.73966      0.00096
    50.67034   1083.00000   1088.96328      0.00092
    50.68534   1064.00000   1089.09776      0.00094
    50.70034   1089.00000   1089.01111      0.00092
    50.71534   1144.00000   1088.71375      0.00087
    50.73034   1104.00000   1088.33893      0.00091
    50.74534   1069.00000   1088.00423      0.00094
    50.76034   1051.00000   1087.76217      0.00095
    50.77534   1122.00000   1087.62713      0.00089
    50.79034   1074.00000   1087.60502      0.00093
    50.80534   1052.00000   1087.70205      0.00095
    50.82034   1093.00000   1087.91078      0.00091
    50.83534   1056.00000   1088.18655      0.00095
    50.85034   1088.00000   1088.42877      0.00092
    50.86534   1070.00000   1088.50567      0.00093
    50.88034   1058.00000   1088.34711      0.00095
    50.89534   1082.00000   1087.99253      0.00092
    50.91034   1097.00000   1087.53196      0.00091
    50.92534   1062.00000   1087.06346      0.00094
    50.94034   1052.00000   1086.65737      0.00095
    50.95534   1069.00000   1086.33524      0.00094
    50.97034   1102.00000   1086.08057      0.00091
    50.98534   1111.00000   1085.86635      0.00090
    51.00034   1048.00000   1085.67632      0.00095
    51.01534   1068.00000   1085.50713      0.00094
    51.03035   1055.00000   1085.35964      0.00095
    51.04535   1070.00000   1085.23410      0.00093
    51.06034   1088.00000   1085.12939      0.00092
    51.07534   1091.00000   1085.04321      0.00092
    51.09035   1073.00000   1084.97183      0.00093
    51.10535   1068.00000   1084.90882      0.00094
    51.12035   1074.00000   1084.84512      0.00093
    51.13535   1121.00000   1084.77430      0.00089
    51.15035   1069.00000   1084.70140      0.00094
    51.16535   1045.00000   1084.64438      0.00096
    51.18035   1077.00000   1084.62459      0.00093
    51.19535   1105.00000   1084.65968      0.00090
    51.21035   1057.00000   1084.76043      0.00095
    51.22535   1077.00000   1084.92611      0.00093
    51.24035   1085.00000   1085.13442      0.00092
    51.25535   1099.00000   1085.33466      0.00091
    51.27035   1107.00000   1085.46606      0.00090
    51.28535   1132.00000   1085.51125      0.00088
    51.30035   1118.00000   1085.52595      0.00089
    51.31535   1076.00000   1085.57350      0.00093
    51.33035   1047.00000   1085.63719      0.00096
    51.34535   1060.00000   1085.62383      0.00094
    51.36035   1068.00000   1085.47994      0.00094
    51.37535   1112.00000   1085.28670      0.00090
    51.39035   1093.00000   1085.13516      0.00091
    51.40535   1050.00000   1084.97102      0.00095
    51.42035   1072.00000   1084.65261      0.00093
    51.43535   1101.00000   1084.14642      0.00091
    51.45036   1103.00000   1083.57633      0.00091
    51.46535   1088.00000   1083.07413      0.00092
    51.48035   1055.00000   1082.69166      0.00095
    51.49535   1049.00000   1082.42299      0.00095
    51.51036   1088.00000   1082.23688      0.00092
    51.52536   1021.00000   1082.10174      0.00098
    51.54036   1116.00000   1081.99435      0.00090
    51.55536   1116.00000   1081.90458      0.00090
    51.57036   1076.00000   1081.82355      0.00093
    51.58536   1107.00000   1081.75198      0.00090
    51.60036   1101.00000   1081.69617      0.00091
    51.61536   1069.00000   1081.66641      0.00094
    51.63036   1063.00000   1081.66595      0.00094
    51.64536   1157.00000   1081.68189      0.00086
    51.66036   1085.00000   1081.68013      0.00092
    51.67536   1035.00000   1081.61707      0.00097
    51.69036   1020.00000   1081.47704      0.00098
    51.70536   1054.00000   1081.29346      0.00095
    51.72036   1058.00000   1081.11621      0.00095
    51.73536   1055.00000   1080.97431      0.00095
    51.75036   1057.00000   1080.86903      0.00095
    51.76536   1068.00000   1080.78071      0.00094
    51.78036   1069.00000   1080.68175      0.00094
    51.79536   1078.00000   1080.55732      0.00093
    51.81036   1079.00000   1080.41738      0.00093
    51.82536   1089.00000   1080.28461      0.00092
    51.84036   1106.00000   1080.17619      0.00090
    51.85536   1134.00000   1080.09768      0.00088
    51.87037   1104.00000   1080.04589      0.00091
    51.88536   1097.00000   1080.01345      0.00091
    51.90036   1093.00000   1079.99036      0.00091
    51.91536   1104.00000   1079.96799      0.00091
    51.93037   1130.00000   1079.94573      0.00088
    51.94537   1061.00000   1079.93385      0.00094
    51.96037   1070.00000   1079.93729      0.00093
    51.97536   1094.00000   1079.93733      0.00091
    51.99037   1047.00000   1079.89451      0.00096
    52.00537   1085.00000   1079.77415      0.00092
    52.02037   1063.00000   1079.57349      0.00094
    52.03537   1048.00000   1079.32655      0.00095
    52.05037   1108.00000   1079.07286      0.00090
    52.06537   1108.00000   1078.83245      0.00090
    52.08037   1061.00000   1078.60793      0.00094
    52.09537   1072.00000   1078.39627      0.00093
    52.11037   1107.00000   1078.19687      0.00090
    52.12537   1023.00000   1078.01155      0.00098
    52.14037   1033.00000   1077.84150      0.00097
    52.15537   1056.00000   1077.68589      0.00095
    52.17037   1086.00000   1077.54285      0.00092
    52.18537   1090.00000   1077.41053      0.00092
    52.20037   1052.00000   1077.28749      0.00095
    52.21537   1069.00000   1077.17304      0.00094
    52.23037   1055.00000   1077.06800      0.00095
    52.24537   1078.00000   1076.97436      0.00093
    52.26037   1062.00000   1076.89522      0.00094
    52.27537   1056.00000   1076.83459      0.00095
    52.29037   1054.00000   1076.79575      0.00095
    52.30537   1134.00000   1076.77870      0.00088
    52.32037   1106.00000   1076.77694      0.00090
    52.33537   1070.00000   1076.77559      0.00093
    52.35038   1092.00000   1076.75125      0.00092
    52.36538   1090.00000   1076.67682      0.00092
    52.38037   1046.00000   1076.53920      0.00096
    52.39537   1063.00000   1076.35391      0.00094
    52.41038   1095.00000   1076.15789      0.00091
    52.42538   1048.00000   1075.98884      0.00095
    52.44038   1073.00000   1075.87298      0.00093
    52.45538   1063.00000   1075.82451      0.00094
    52.47038   1100.00000   1075.84197      0.00091
    52.48538   1105.00000   1075.90240      0.00090
    52.50038   1082.00000   1075.96120      0.00092
    52.51538   1068.00000   1075.97538      0.00094
    52.53038   1109.00000   1075.95181      0.00090
    52.54538   1110.00000   1075.94911      0.00090
    52.56038   1125.00000   1076.00263      0.00089
    52.57538   1124.00000   1076.07767      0.00089
    52.59038   1085.00000   1076.09351      0.00092
    52.60538   1067.00000   1075.98977      0.00094
    52.62038   1043.00000   1075.75391      0.00096
    52.63538   1047.00000   1075.39083      0.00096
    52.65038   1028.00000   1074.94252      0.00097
    52.66538   1042.00000   1074.49779      0.00096
    52.68038   1080.00000   1074.12633      0.00093
    52.69538   1062.00000   1073.84597      0.00094
    52.71038   1046.00000   1073.63835      0.00096
    52.72538   1070.00000   1073.47186      0.00093
    52.74038   1111.00000   1073.31935      0.00090
    52.75538   1105.00000   1073.16855      0.00090
    52.77039   1095.00000   1073.02152      0.00091
    52.78539   1090.00000   1072.88894      0.00092
    52.80038   1101.00000   1072.78210      0.00091
    52.81538   1091.00000   1072.71117      0.00092
    52.83039   1081.00000   1072.68588      0.00093
    52.84539   1082.00000   1072.71204      0.00092
    52.86039   1099.00000   1072.78661      0.00091
    52.87539   1105.00000   1072.88835      0.00090
    52.89039   1055.00000   1072.97301      0.00095
    52.90539   1061.00000   1072.98581      0.00094
    52.92039   1096.00000   1072.89788      0.00091
    52.93539   1101.00000   1072.72134      0.00091
    52.95039   1076.00000   1072.47025      0.00093
    52.96539   1057.00000   1072.14472      0.00095
    52.98039   1072.00000   1071.77054      0.00093
    52.99539   1088.00000   1071.40973      0.00092
    53.01039   1092.00000   1071.11433      0.00092
    53.02539   1082.00000   1070.90050      0.00092
    53.04039   1062.00000   1070.75959      0.00094
    53.05539   1085.00000   1070.67540      0.00092
    53.07039   1074.00000   1070.62896      0.00093
    53.08539   1064.00000   1070.59403      0.00094
    53.10039   1075.00000   1070.53924      0.00093
    53.11539   1102.00000   1070.44897      0.00091
    53.13039   1088.00000   1070.33983      0.00092
    53.14539   1082.00000   1070.23957      0.00092
    53.16039   1110.00000   1070.15824      0.00090
    53.17539   1072.00000   1070.08334      0.00093
    53.19040   1059.00000   1069.99570      0.00094
    53.20539   1043.00000   1069.89115      0.00096
    53.22039   1047.00000   1069.78788      0.00096
    53.23539   1091.00000   1069.70915      0.00092
    53.25040   1036.00000   1069.66041      0.00097
    53.26540   1076.00000   1069.61926      0.00093
    53.28040   1044.00000   1069.54560      0.00096
    53.29539   1067.00000   1069.40293      0.00094
    53.31040   1084.00000   1069.18416      0.00092
    53.32540   1043.00000   1068.91919      0.00096
    53.34040   1043.00000   1068.64135      0.00096
    53.35540   1029.00000   1068.36000      0.00097
    53.37040   1101.00000   1068.07039      0.00091
    53.38540   1100.00000   1067.77582      0.00091
    53.40040   1039.00000   1067.49023      0.00096
    53.41540   1056.00000   1067.22624      0.00095
    53.43040   1068.00000   1066.98764      0.00094
    53.44540   1120.00000   1066.77223      0.00089
    53.46040   1110.00000   1066.57571      0.00090
    53.47540   1052.00000   1066.39365      0.00095
    53.49040   1084.00000   1066.22229      0.00092
    53.50540   1070.00000   1066.05908      0.00093
    53.52040   1056.00000   1065.90197      0.00095
    53.53540   1055.00000   1065.75037      0.00095
    53.55040   1089.00000   1065.60504      0.00092
    53.56540   1055.00000   1065.46831      0.00095
    53.58040   1056.00000   1065.34433      0.00095
    53.59540   1052.00000   1065.23894      0.00095
    53.61040   1056.00000   1065.15767      0.00095
    53.62540   1059.00000   1065.10134      0.00094
    53.64040   1056.00000   1065.05993      0.00095
    53.65540   1089.00000   1065.00927      0.00092
    53.67041   1068.00000   1064.91506      0.00094
    53.68541   1070.00000   1064.75313      0.00093
    53.70041   1048.00000   1064.52914      0.00095
    53.71540   1021.00000   1064.27863      0.00098
    53.73041   1057.00000   1064.03858      0.00095
    53.74541   1065.00000   1063.83020      0.00094
    53.76041   1087.00000   1063.65803      0.00092
    53.77541   1085.00000   1063.51785      0.00092
    53.79041   1048.00000   1063.40103      0.00095
    53.80541   1049.00000   1063.29495      0.00095
    53.82041   1074.00000   1063.18381      0.00093
    53.83541   1101.00000   1063.05976      0.00091
    53.85041   1109.00000   1062.93359      0.00090
    53.86541   1112.00000   1062.82592      0.00090
    53.88041   1094.00000   1062.74578      0.00091
    53.89541   1059.00000   1062.67510      0.00094
    53.91041   1034.00000   1062.56863      0.00097
    53.92541   1021.00000   1062.38121      0.00098
    53.94041   1070.00000   1062.10906      0.00093
    53.95541   1090.00000   1061.79468      0.00092
    53.97041   1057.00000   1061.48515      0.00095
    53.98541   1077.00000   1061.20572      0.00093
    54.00041   1116.00000   1060.96139      0.00090
    54.01541   1083.00000   1060.74711      0.00092
    54.03041   1082.00000   1060.55578      0.00092
    54.04541   1095.00000   1060.38148      0.00091
    54.06041   1095.00000   1060.22005      0.00091
    54.07541   1067.00000   1060.06705      0.00094
    54.09042   1061.00000   1059.91602      0.00094
    54.10542   1067.00000   1059.75942      0.00094
    54.12041   1062.00000   1059.59271      0.00094
    54.13541   1086.00000   1059.41797      0.00092
    54.15042   1082.00000   1059.24058      0.00092
    54.16542   1085.00000   1059.06364      0.00092
    54.18042   1076.00000   1058.88714      0.00093
    54.19542   1039.00000   1058.71168      0.00096
    54.21042   1074.00000   1058.53949      0.00093
    54.22542   1075.00000   1058.37301      0.00093
    54.24042   1093.00000   1058.21347      0.00091
    54.25542   1028.00000   1058.06166      0.00097
    54.27042   1030.00000   1057.91917      0.00097
    54.28542   1056.00000   1057.78819      0.00095
    54.30042   1068.00000   1057.67016      0.00094
    54.31542   1071.00000   1057.56562      0.00093
    54.33042   1082.00000   1057.47345      0.00092
    54.34542   1085.00000   1057.39590      0.00092
    54.36042   1091.00000   1057.33808      0.00092
    54.37542   1072.00000   1057.30081      0.00093
    54.39042   1065.00000   1057.27472      0.00094
    54.40542   1064.00000   1057.24093      0.00094
    54.42042   1043.00000   1057.17714      0.00096
    54.43542   1084.00000   1057.06939      0.00092
    54.45042   1082.00000   1056.92583      0.00092
    54.46542   1081.00000   1056.77784      0.00093
    54.48042   1043.00000   1056.65635      0.00096
    54.49542   1025.00000   1056.57148      0.00098
    54.51043   1054.00000   1056.51044      0.00095
    54.52542   1060.00000   1056.43840      0.00094
    54.54042   1041.00000   1056.30621      0.00096
    54.55542   1063.00000   1056.08149      0.00094
    54.57043   1052.00000   1055.77221      0.00095
    54.58543   1075.00000   1055.41851      0.00093
    54.60043   1078.00000   1055.06464      0.00093
    54.61543   1063.00000   1054.73305      0.00094
    54.63043   1092.00000   1054.41773      0.00092
    54.64543   1068.00000   1054.10188      0.00094
    54.66043   1095.00000   1053.78321      0.00091
    54.67543   1074.00000   1053.47768      0.00093
    54.69043   1057.00000   1053.20436      0.00095
    54.70543   1053.00000   1052.97123      0.00095
    54.72043   1053.00000   1052.77657      0.00095
    54.73543   1060.00000   1052.61302      0.00094
    54.75043   1047.00000   1052.47089      0.00096
    54.76543   1047.00000   1052.34105      0.00096
    54.78043   1079.00000   1052.22446      0.00093
    54.79543   1076.00000   1052.13321      0.00093
    54.81043   1072.00000   1052.06822      0.00093
    54.82543   1029.00000   1052.00085      0.00097
    54.84043   1070.00000   1051.87864      0.00093
    54.85543   1063.00000   1051.65579      0.00094
    54.87043   1069.00000   1051.33374      0.00094
    54.88543   1076.00000   1050.96343      0.00093
    54.90043   1046.00000   1050.59718      0.00096
    54.91543   1066.00000   1050.26334      0.00094
    54.93044   1054.00000   1049.96782      0.00095
    54.94543   1055.00000   1049.70301      0.00095
    54.96043   1066.00000   1049.45865      0.00094
    54.97543   1003.00000   1049.23281      0.00100
    54.99044   1028.00000   1049.02756      0.00097
    55.00544   1053.00000   1048.84458      0.00095
    55.02044   1079.00000   1048.68918      0.00093
    55.03543   1080.00000   1048.57906      0.00093
    55.05044   1043.00000   1048.53377      0.00096
    55.06544   1041.00000   1048.54231      0.00096
    55.08044   1033.00000   1048.53752      0.00097
    55.09544   1029.00000   1048.41664      0.00097
    55.11044   1051.00000   1048.11813      0.00095
    55.12544   1105.00000   1047.68823      0.00090
    55.14044   1104.00000   1047.24107      0.00091
    55.15544   1090.00000   1046.86437      0.00092
    55.17044   1077.00000   1046.58364      0.00093
    55.18544   1120.00000   1046.37918      0.00089
    55.20044   1038.00000   1046.21511      0.00096
    55.21544   1063.00000   1046.06285      0.00094
    55.23044   1088.00000   1045.90981      0.00092
    55.24544   1087.00000   1045.75714      0.00092
    55.26044   1072.00000   1045.60269      0.00093
    55.27544   1065.00000   1045.42129      0.00094
    55.29044    990.00000   1045.17414      0.00101
    55.30544   1050.00000   1044.85290      0.00095
    55.32044   1030.00000   1044.49905      0.00097
    55.33544   1011.00000   1044.16344      0.00099
    55.35044   1031.00000   1043.87447      0.00097
    55.36544   1014.00000   1043.63638      0.00099
    55.38044   1038.00000   1043.43870      0.00096
    55.39544   1065.00000   1043.26285      0.00094
    55.41045   1021.00000   1043.08373      0.00098
    55.42545   1028.00000   1042.87444      0.00097
    55.44044   1050.00000   1042.62174      0.00095
    55.45544   1046.00000   1042.33858      0.00096
    55.47045   1093.00000   1042.05082      0.00091
    55.48545   1046.00000   1041.77706      0.00096
    55.50045   1004.00000   1041.52349      0.00100
    55.51545   1042.00000   1041.28881      0.00096
    55.53045   1020.00000   1041.06870      0.00098
    55.54545   1066.00000   1040.85829      0.00094
    55.56045   1042.00000   1040.65261      0.00096
    55.57545   1038.00000   1040.44596      0.00096
    55.59045   1067.00000   1040.23239      0.00094
    55.60545   1030.00000   1040.00834      0.00097
    55.62045   1046.00000   1039.77593      0.00096
    55.63545   1097.00000   1039.54191      0.00091
    55.65045   1082.00000   1039.31252      0.00092
    55.66545   1026.00000   1039.09073      0.00097
    55.68045   1080.00000   1038.87681      0.00093
    55.69545   1067.00000   1038.66916      0.00094
    55.71045   1046.00000   1038.46481      0.00096
    55.72545   1046.00000   1038.25934      0.00096
    55.74045   1029.00000   1038.04749      0.00097
    55.75545   1023.00000   1037.82486      0.00098
    55.77045   1024.00000   1037.59082      0.00098
    55.78545   1016.00000   1037.34974      0.00098
    55.80045   1013.00000   1037.10755      0.00099
    55.81545   1031.00000   1036.86773      0.00097
    55.83046   1030.00000   1036.63153      0.00097
    55.84546   1038.00000   1036.39810      0.00096
    55.86045   1034.00000   1036.16509      0.00097
    55.87545   1040.00000   1035.92989      0.00096
    55.89046   1058.00000   1035.69263      0.00095
    55.90546   1073.00000   1035.45619      0.00093
    55.92046   1020.00000   1035.22307      0.00098
    55.93546   1039.00000   1034.99473      0.00096
    55.95046    995.00000   1034.77184      0.00101
    55.96546   1019.00000   1034.55323      0.00098
    55.98046   1036.00000   1034.33696      0.00097
    55.99546    996.00000   1034.11984      0.00100
    56.01046    989.00000   1033.89892      0.00101
    56.02546   1045.00000   1033.67237      0.00096
    56.04046   1001.00000   1033.44104      0.00100
    56.05546   1024.00000   1033.20893      0.00098
    56.07046   1053.00000   1032.98131      0.00095
    56.08546   1023.00000   1032.76276      0.00098
    56.10046   1051.00000   1032.55642      0.00095
    56.11546   1017.00000   1032.36285      0.00098
    56.13046   1095.00000   1032.18011      0.00091
    56.14546   1104.00000   1032.00314      0.00091
    56.16046   1081.00000   1031.82424      0.00093
    56.17546   1013.00000   1031.63749      0.00099
    56.19046    992.00000   1031.44377      0.00101
    56.20546   1045.00000   1031.24902      0.00096
    56.22046   1023.00000   1031.05673      0.00098
    56.23546   1035.00000   1030.86330      0.00097
    56.25047   1026.00000   1030.66384      0.00097
    56.26546   1032.00000   1030.46636      0.00097
    56.28046   1010.00000   1030.28946      0.00099
    56.29546   1042.00000   1030.14641      0.00096
    56.31047   1072.00000   1030.02698      0.00093
    56.32547   1074.00000   1029.89411      0.00093
    56.34047   1042.00000   1029.69857      0.00096
    56.35546   1020.00000   1029.41815      0.00098
    56.37047   1037.00000   1029.07895      0.00096
    56.38547   1017.00000   1028.73241      0.00098
    56.40047   1029.00000   1028.41811      0.00097
    56.41547    998.00000   1028.15351      0.00100
    56.43047   1013.00000   1027.93952      0.00099
    56.44547   1035.00000   1027.76448      0.00097
    56.46047    994.00000   1027.60033      0.00101
    56.47547    991.00000   1027.40305      0.00101
    56.49047   1030.00000   1027.13867      0.00097
    56.50547   1044.00000   1026.80978      0.00096
    56.52047   1078.00000   1026.44292      0.00093
    56.53547   1050.00000   1026.06162      0.00095
    56.55047   1054.00000   1025.68001      0.00095
    56.56547   1030.00000   1025.30731      0.00097
    56.58047    997.00000   1024.95066      0.00100
    56.59547   1013.00000   1024.61602      0.00099
    56.61047    995.00000   1024.30705      0.00101
    56.62547   1000.00000   1024.02481      0.00100
    56.64047   1014.00000   1023.76873      0.00099
    56.65547    984.00000   1023.53633      0.00102
    56.67048    982.00000   1023.32193      0.00102
    56.68547   1022.00000   1023.11570      0.00098
    56.70047   1075.00000   1022.90226      0.00093
    56.71547   1029.00000   1022.66452      0.00097
    56.73048   1027.00000   1022.39010      0.00097
    56.74548   1035.00000   1022.08170      0.00097
    56.76048   1020.00000   1021.75373      0.00098
    56.77547   1015.00000   1021.42006      0.00099
    56.79048   1019.00000   1021.08873      0.00098
    56.80548   1027.00000   1020.76688      0.00097
    56.82048   1006.00000   1020.45760      0.00099
    56.83548   1007.00000   1020.16046      0.00099
    56.85048   1000.00000   1019.87310      0.00100
    56.86548   1028.00000   1019.59292      0.00097
    56.88048   1038.00000   1019.31776      0.00096
    56.89548   1008.00000   1019.04625      0.00099
    56.91048   1016.00000   1018.77771      0.00098
    56.92548   1009.00000   1018.51193      0.00099
    56.94048   1043.00000   1018.24858      0.00096
    56.95548   1005.00000   1017.98641      0.00100
    56.97048   1039.00000   1017.72292      0.00096
    56.98548    985.00000   1017.45525      0.00102
    57.00048    995.00000   1017.18247      0.00101
    57.01548   1032.00000   1016.90690      0.00097
    57.03048   1014.00000   1016.63119      0.00099
    57.04548    996.00000   1016.35726      0.00100
    57.06048   1015.00000   1016.08564      0.00099
    57.07548    987.00000   1015.81580      0.00101
    57.09048    992.00000   1015.54702      0.00101
    57.10548    997.00000   1015.27834      0.00100
    57.12048   1025.00000   1015.00860      0.00098
    57.13548   1041.00000   1014.73674      0.00096
    57.15049   1015.00000   1014.46273      0.00099
    57.16549   1013.00000   1014.18800      0.00099
    57.18048   1050.00000   1013.91361      0.00095
    57.19548    999.00000   1013.63985      0.00100
    57.21049   1024.00000   1013.36700      0.00098
    57.22549    984.00000   1013.09558      0.00102
    57.24049   1009.00000   1012.82547      0.00099
    57.25549    974.00000   1012.55675      0.00103
    57.27049   1035.00000   1012.28944      0.00097
    57.28549   1033.00000   1012.02324      0.00097
    57.30049   1047.00000   1011.75761      0.00096
    57.31549    994.00000   1011.49169      0.00101
    57.33049    990.00000   1011.22381      0.00101
    57.34549   1004.00000   1010.95175      0.00100
    57.36049    988.00000   1010.67498      0.00101
    57.37549    968.00000   1010.39628      0.00103
    57.39049   1018.00000   1010.11965      0.00098
    57.40549    985.00000   1009.84755      0.00102
    57.42049    974.00000   1009.57981      0.00103
    57.43549    964.00000   1009.31356      0.00104
    57.45049    979.00000   1009.04411      0.00102
    57.46549   1006.00000   1008.76736      0.00099
    57.48049   1032.00000   1008.48269      0.00097
    57.49549   1008.00000   1008.19359      0.00099
    57.51049   1010.00000   1007.90487      0.00099
    57.52549    995.00000   1007.61950      0.00101
    57.54049    997.00000   1007.33751      0.00100
    57.55549    973.00000   1007.05662      0.00103
    57.57050   1012.00000   1006.77248      0.00099
    57.58549   1022.00000   1006.48181      0.00098
    57.60049   1028.00000   1006.18355      0.00097
    57.61549   1038.00000   1005.88110      0.00096
    57.63050   1034.00000   1005.57788      0.00097
    57.64550    975.00000   1005.27604      0.00103
    57.66050    985.00000   1004.97639      0.00102
    57.67550   1020.00000   1004.67978      0.00098
    57.69050   1046.00000   1004.38625      0.00096
    57.70550   1000.00000   1004.09517      0.00100
    57.72050   1006.00000   1003.80564      0.00099
    57.73550   1013.00000   1003.51720      0.00099
    57.75050    984.00000   1003.23028      0.00102
    57.76550    976.00000   1002.94725      0.00102
    57.78050    995.00000   1002.67185      0.00101
    57.79550    994.00000   1002.40701      0.00101
    57.81050   1019.00000   1002.15303      0.00098
    57.82550    954.00000   1001.90453      0.00105
    57.84050    998.00000   1001.64841      0.00100
    57.85550   1023.00000   1001.36698      0.00098
    57.87050   1028.00000   1001.05041      0.00097
    57.88550    958.00000   1000.70924      0.00104
    57.90050    949.00000   1000.36413      0.00105
    57.91550    995.00000   1000.03021      0.00101
    57.93050    979.00000    999.71170      0.00102
    57.94550    984.00000    999.40351      0.00102
    57.96050    946.00000    999.09612      0.00106
    57.97550   1006.00000    998.78304      0.00099
    57.99051    986.00000    998.46474      0.00101
    58.00550   1047.00000    998.14601      0.00096
    58.02050    977.00000    997.82899      0.00102
    58.03550   1038.00000    997.51439      0.00096
    58.05051   1028.00000    997.20185      0.00097
    58.06551    944.00000    996.89167      0.00106
    58.08051    986.00000    996.58381      0.00101
    58.09550    999.00000    996.27916      0.00100
    58.11051   1014.00000    995.97872      0.00099
    58.12551    973.00000    995.68590      0.00103
    58.14051   1001.00000    995.40399      0.00100
    58.15551   1016.00000    995.13515      0.00098
    58.17051    996.00000    994.87709      0.00100
    58.18551   1014.00000    994.62131      0.00099
    58.20051   1027.00000    994.35571      0.00097
    58.21551   1005.00000    994.07291      0.00100
    58.23051    984.00000    993.77431      0.00102
    58.24551    962.00000    993.46267      0.00104
    58.26051   1002.00000    993.13961      0.00100
    58.27551    990.00000    992.80844      0.00101
    58.29051    999.00000    992.47282      0.00100
    58.30551    970.00000    992.13555      0.00103
    58.32051   1006.00000    991.79786      0.00099
    58.33551    978.00000    991.46066      0.00102
    58.35051   1005.00000    991.12674      0.00100
    58.36551    967.00000    990.80021      0.00103
    58.38051    975.00000    990.48446      0.00103
    58.39551   1046.00000    990.18120      0.00096
    58.41051    992.00000    989.89035      0.00101
    58.42551    990.00000    989.60943      0.00101
    58.44051    973.00000    989.33258      0.00103
    58.45551    938.00000    989.05030      0.00107
    58.47052    954.00000    988.75324      0.00105
    58.48552    990.00000    988.44035      0.00101
    58.50051    980.00000    988.11862      0.00102
    58.51551   1013.00000    987.79385      0.00099
    58.53052    987.00000    987.46457      0.00101
    58.54552    944.00000    987.12621      0.00106
    58.56052    963.00000    986.77928      0.00104
    58.57552    961.00000    986.43190      0.00104
    58.59052   1012.00000    986.09127      0.00099
    58.60552   1029.00000    985.75862      0.00097
    58.62052    976.00000    985.43054      0.00102
    58.63552    989.00000    985.10221      0.00101
    58.65052    987.00000    984.76950      0.00101
    58.66552    998.00000    984.43062      0.00100
    58.68052    965.00000    984.08783      0.00104
    58.69552    967.00000    983.74625      0.00103
    58.71052    985.00000    983.41018      0.00102
    58.72552    993.00000    983.08138      0.00101
    58.74052    921.00000    982.75889      0.00109
    58.75552    938.00000    982.44060      0.00107
    58.77052    940.00000    982.12553      0.00106
    58.78552    996.00000    981.81463      0.00100
    58.80052    986.00000    981.50887      0.00101
    58.81552   1003.00000    981.20568      0.00100
    58.83052    998.00000    980.89815      0.00100
    58.84552    920.00000    980.57962      0.00109
    58.86052    964.00000    980.25077      0.00104
    58.87552    999.00000    979.91979      0.00100
    58.89053   1022.00000    979.59486      0.00098
    58.90553   1002.00000    979.28021      0.00100
    58.92052    930.00000    978.97365      0.00108
    58.93552    963.00000    978.66820      0.00104
    58.95053   1017.00000    978.35631      0.00098
    58.96553    984.00000    978.03441      0.00102
    58.98053    952.00000    977.70295      0.00105
    58.99553    968.00000    977.36360      0.00103
    59.01053    977.00000    977.01583      0.00102
    59.02553    957.00000    976.65900      0.00104
    59.04053    947.00000    976.29682      0.00106
    59.05553    977.00000    975.93762      0.00102
    59.07053   1020.00000    975.58980      0.00098
    59.08553   1005.00000    975.25839      0.00100
    59.10053    991.00000    974.94385      0.00101
    59.11553    957.00000    974.64183      0.00104
    59.13053    940.00000    974.34395      0.00106
    59.14553    967.00000    974.04117      0.00103
    59.16053    956.00000    973.72656      0.00105
    59.17553    989.00000    973.39274      0.00101
    59.19053    972.00000    973.03573      0.00103
    59.20553   1002.00000    972.66370      0.00100
    59.22053    975.00000    972.29193      0.00103
    59.23553   1001.00000    971.92997      0.00100
    59.25053   1005.00000    971.57588      0.00100
    59.26553   1004.00000    971.22068      0.00100
    59.28053    978.00000    970.85777      0.00102
    59.29553    938.00000    970.48758      0.00107
    59.31054    946.00000    970.11348      0.00106
    59.32553    935.00000    969.74035      0.00107
    59.34053    977.00000    969.37218      0.00102
    59.35553    934.00000    969.01197      0.00107
    59.37054    948.00000    968.65762      0.00105
    59.38554    967.00000    968.30458      0.00103
    59.40054    920.00000    967.94905      0.00109
    59.41553    983.00000    967.59263      0.00102
    59.43054    922.00000    967.23856      0.00108
    59.44554    921.00000    966.89019      0.00109
    59.46054    983.00000    966.54788      0.00102
    59.47554    977.00000    966.21004      0.00102
    59.49054    970.00000    965.87368      0.00103
    59.50554   1036.00000    965.53533      0.00097
    59.52054    970.00000    965.19263      0.00103
    59.53554    982.00000    964.84474      0.00102
    59.55054    928.00000    964.49086      0.00108
    59.56554    914.00000    964.13085      0.00109
    59.58054    972.00000    963.76695      0.00103
    59.59554   1003.00000    963.40275      0.00100
    59.61054   1010.00000    963.04040      0.00099
    59.62554    992.00000    962.67944      0.00101
    59.64054   1004.00000    962.31757      0.00100
    59.65554    965.00000    961.95336      0.00104
    59.67054    929.00000    961.58784      0.00108
    59.68554    941.00000    961.22329      0.00106
    59.70054    925.00000    960.86129      0.00108
    59.71554    970.00000    960.50247      0.00103
    59.73055    998.00000    960.14690      0.00100
    59.74554    963.00000    959.79621      0.00104
    59.76054    942.00000    959.45187      0.00106
    59.77554    951.00000    959.11798      0.00105
    59.79055    926.00000    958.79830      0.00108
    59.80555    917.00000    958.49366      0.00109
    59.82055    895.00000    958.19613      0.00112
    59.83554    945.00000    957.88867      0.00106
    59.85055    958.00000    957.55044      0.00104
    59.86555    945.00000    957.17495      0.00106
    59.88055    965.00000    956.77631      0.00104
    59.89555    975.00000    956.37407      0.00103
    59.91055    952.00000    955.98008      0.00105
    59.92555    971.00000    955.59794      0.00103
    59.94055   1019.00000    955.22581      0.00098
    59.95555    964.00000    954.86020      0.00104
    59.97055    938.00000    954.49838      0.00107
    59.98555    952.00000    954.13896      0.00105
    60.00055    987.00000    953.78132      0.00101
    60.01555    942.00000    953.42508      0.00106
    60.03055    913.00000    953.06993      0.00110
    60.04555    933.00000    952.71556      0.00107
    60.06055    948.00000    952.36177      0.00105
    60.07555    973.00000    952.00849      0.00103
    60.09055    957.00000    951.65562      0.00104
    60.10555    927.00000    951.30303      0.00108
    60.12055    958.00000    950.95030      0.00104
    60.13555    966.00000    950.59716      0.00104
    60.15055    904.00000    950.24357      0.00111
    60.16555    973.00000    949.89002      0.00103
    60.18055    975.00000    949.53752      0.00103
    60.19555    979.00000    949.18721      0.00102
    60.21056    985.00000    948.83956      0.00102
    60.22556    964.00000    948.49513      0.00104
    60.24055    976.00000    948.15296      0.00102
    60.25555    948.00000    947.81038      0.00105
    60.27056    930.00000    947.46452      0.00108
    60.28556    966.00000    947.11395      0.00104
    60.30056    958.00000    946.75908      0.00104
    60.31556    954.00000    946.40246      0.00105
    60.33056    934.00000    946.04727      0.00107
    60.34556    942.00000    945.69642      0.00106
    60.36056    911.00000    945.35188      0.00110
    60.37556    953.00000    945.01487      0.00105
    60.39056    920.00000    944.68633      0.00109
    60.40556    928.00000    944.36739      0.00108
    60.42056    958.00000    944.05949      0.00104
    60.43556    973.00000    943.76412      0.00103
    60.45056    951.00000    943.48162      0.00105
    60.46556    945.00000    943.20819      0.00106
    60.48056    941.00000    942.93222      0.00106
    60.49556    953.00000    942.63482      0.00105
    60.51056    939.00000    942.30015      0.00106
    60.52556    921.00000    941.92938      0.00109
    60.54056    959.00000    941.54129      0.00104
    60.55556    933.00000    941.15800      0.00107
    60.57056    932.00000    940.79232      0.00107
    60.58556    913.00000    940.44369      0.00110
    60.60056    906.00000    940.10047      0.00110
    60.61556    974.00000    939.74714      0.00103
    60.63057    970.00000    939.37353      0.00103
    60.64557    938.00000    938.97894      0.00107
    60.66056    933.00000    938.56783      0.00107
    60.67556    934.00000    938.14837      0.00107
    60.69057    941.00000    937.73153      0.00106
    60.70557    932.00000    937.32657      0.00107
    60.72057    927.00000    936.93726      0.00108
    60.73557    949.00000    936.56373      0.00105
    60.75057    920.00000    936.20368      0.00109
    60.76557    950.00000    935.85298      0.00105
    60.78057    959.00000    935.50620      0.00104
    60.79557    910.00000    935.15792      0.00110
    60.81057    937.00000    934.80545      0.00107
    60.82557    892.00000    934.45015      0.00112
    60.84057    895.00000    934.09496      0.00112
    60.85557    938.00000    933.74124      0.00107
    60.87057    954.00000    933.38813      0.00105
    60.88557    949.00000    933.03357      0.00105
    60.90057    911.00000    932.67664      0.00110
    60.91557    907.00000    932.31895      0.00110
    60.93057    902.00000    931.96295      0.00111
    60.94557    920.00000    931.61106      0.00109
    60.96057    946.00000    931.26523      0.00106
    60.97557    915.00000    930.92701      0.00109
    60.99057    893.00000    930.59677      0.00112
    61.00557    915.00000    930.27238      0.00109
    61.02057    868.00000    929.94843      0.00115
    61.03557    907.00000    929.61746      0.00110
    61.05058    958.00000    929.27396      0.00104
    61.06557    927.00000    928.92001      0.00108
    61.08057    945.00000    928.56147      0.00106
    61.09557    946.00000    928.20457      0.00106
    61.11058    966.00000    927.85174      0.00104
    61.12558    940.00000    927.50375      0.00106
    61.14058    945.00000    927.15988      0.00106
    61.15557    949.00000    926.81998      0.00105
    61.17058    912.00000    926.48321      0.00110
    61.18558    940.00000    926.15036      0.00106
    61.20058    922.00000    925.82139      0.00108
    61.21558    923.00000    925.49654      0.00108
    61.23058    955.00000    925.17613      0.00105
    61.24558    938.00000    924.86008      0.00107
    61.26058    926.00000    924.54791      0.00108
    61.27558    917.00000    924.23865      0.00109
    61.29058    934.00000    923.93029      0.00107
    61.30558    908.00000    923.61924      0.00110
    61.32058    912.00000    923.30112      0.00110
    61.33558    911.00000    922.97350      0.00110
    61.35058    911.00000    922.63856      0.00110
    61.36558    906.00000    922.30172      0.00110
    61.38058    928.00000    921.96772      0.00108
    61.39558    867.00000    921.63911      0.00115
    61.41058    922.00000    921.31764      0.00108
    61.42558    943.00000    921.00509      0.00106
    61.44058   1000.00000    920.70196      0.00100
    61.45558    963.00000    920.40570      0.00104
    61.47058    938.00000    920.11044      0.00107
    61.48558    898.00000    919.80838      0.00111
    61.50058    889.00000    919.49263      0.00112
    61.51558    928.00000    919.16011      0.00108
    61.53059    952.00000    918.81330      0.00105
    61.54559    982.00000    918.45997      0.00102
    61.56059    954.00000    918.10718      0.00105
    61.57558    934.00000    917.75957      0.00107
    61.59059    936.00000    917.41876      0.00107
    61.60559    946.00000    917.08662      0.00106
    61.62059    957.00000    916.76333      0.00104
    61.63559    971.00000    916.44882      0.00103
    61.65059    936.00000    916.14279      0.00107
    61.66559    916.00000    915.84491      0.00109
    61.68059    923.00000    915.55468      0.00108
    61.69559    903.00000    915.27102      0.00111
    61.71059    956.00000    914.99170      0.00105
    61.72559    926.00000    914.71269      0.00108
    61.74059    902.00000    914.42860      0.00111
    61.75559    927.00000    914.13571      0.00108
    61.77059    914.00000    913.83522      0.00109
    61.78559    921.00000    913.53076      0.00109
    61.80059    944.00000    913.22295      0.00106
    61.81559    920.00000    912.90943      0.00109
    61.83059    892.00000    912.58911      0.00112
    61.84559    933.00000    912.26353      0.00107
    61.86059    907.00000    911.93562      0.00110
    61.87559    921.00000    911.60881      0.00109
    61.89059    896.00000    911.28630      0.00112
    61.90559    918.00000    910.96986      0.00109
    61.92059    941.00000    910.65957      0.00106
    61.93559    927.00000    910.35473      0.00108
    61.95060    873.00000    910.05450      0.00115
    61.96560    899.00000    909.75908      0.00111
    61.98059    916.00000    909.46896      0.00109
    61.99559    892.00000    909.18429      0.00112
    62.01060    890.00000    908.90436      0.00112
    62.02560    906.00000    908.62661      0.00110
    62.04060    885.00000    908.34593      0.00113
    62.05560    931.00000    908.05814      0.00107
    62.07060    929.00000    907.76343      0.00108
    62.08560    894.00000    907.46667      0.00112
    62.10060    944.00000    907.17315      0.00106
    62.11560    897.00000    906.88633      0.00111
    62.13060    917.00000    906.60715      0.00109
    62.14560    880.00000    906.33465      0.00114
    62.16060    862.00000    906.06658      0.00116
    62.17560    934.00000    905.80034      0.00107
    62.19060    922.00000    905.53419      0.00108
    62.20560    936.00000    905.26789      0.00107
    62.22060    896.00000    905.00193      0.00112
    62.23560    893.00000    904.73618      0.00112
    62.25060    889.00000    904.46970      0.00112
    62.26560    933.00000    904.20137      0.00107
    62.28060    910.00000    903.93050      0.00110
    62.29560    935.00000    903.65698      0.00107
    62.31060    932.00000    903.38156      0.00107
    62.32560    888.00000    903.10584      0.00113
    62.34060    895.00000    902.83128      0.00112
    62.35560    941.00000    902.55856      0.00106
    62.37061    923.00000    902.28772      0.00108
    62.38560    899.00000    902.01949      0.00111
    62.40060    908.00000    901.75338      0.00110
    62.41560    904.00000    901.48945      0.00111
    62.43061    895.00000    901.22779      0.00112
    62.44561    902.00000    900.96997      0.00111
    62.46061    905.00000    900.71801      0.00110
    62.47561    897.00000    900.47438      0.00111
    62.49061    880.00000    900.24056      0.00114
    62.50561    914.00000    900.01612      0.00109
    62.52061    936.00000    899.79752      0.00107
    62.53561    889.00000    899.57818      0.00112
    62.55061    925.00000    899.35102      0.00108
    62.56561    878.00000    899.11228      0.00114
    62.58061    878.00000    898.86219      0.00114
    62.59561    911.00000    898.60319      0.00110
    62.61061    894.00000    898.33885      0.00112
    62.62561    891.00000    898.07288      0.00112
    62.64061    872.00000    897.80898      0.00115
    62.65561    916.00000    897.55009      0.00109
    62.67061    900.00000    897.29746      0.00111
    62.68561    903.00000    897.05102      0.00111
    62.70061    919.00000    896.81016      0.00109
    62.71561    874.00000    896.57352      0.00114
    62.73061    868.00000    896.33929      0.00115
    62.74561    874.00000    896.10555      0.00114
    62.76061    851.00000    895.87114      0.00118
    62.77561    900.00000    895.63627      0.00111
    62.79062    870.00000    895.40211      0.00115
    62.80561    914.00000    895.17071      0.00109
    62.82061    937.00000    894.94256      0.00107
    62.83561    929.00000    894.71795      0.00108
    62.85062    896.00000    894.49626      0.00112
    62.86562    904.00000    894.27724      0.00111
    62.88062    873.00000    894.06033      0.00115
    62.89561    930.00000    893.84584      0.00108
    62.91062    921.00000    893.63360      0.00109
    62.92562    936.00000    893.42408      0.00107
    62.94062    882.00000    893.21690      0.00113
    62.95562    888.00000    893.01102      0.00113
    62.97062    898.00000    892.80427      0.00111
    62.98562    853.00000    892.59407      0.00117
    63.00062    873.00000    892.37913      0.00115
    63.01562    862.00000    892.16019      0.00116
    63.03062    871.00000    891.93965      0.00115
    63.04562    825.00000    891.72036      0.00121
    63.06062    899.00000    891.50438      0.00111
    63.07562    892.00000    891.29239      0.00112
    63.09062    871.00000    891.08365      0.00115
    63.10562    842.00000    890.87673      0.00119
    63.12062    882.00000    890.67064      0.00113
    63.13562    913.00000    890.46565      0.00110
    63.15062    916.00000    890.26303      0.00109
    63.16562    874.00000    890.06406      0.00114
    63.18062    859.00000    889.86951      0.00116
    63.19562    932.00000    889.67948      0.00107
    63.21062    904.00000    889.49350      0.00111
    63.22562    896.00000    889.31056      0.00112
    63.24062    927.00000    889.12860      0.00108
    63.25562    914.00000    888.94448      0.00109
    63.27063    873.00000    888.75529      0.00115
    63.28563    924.00000    888.56072      0.00108
    63.30062    928.00000    888.36259      0.00108
    63.31562    934.00000    888.16301      0.00107
    63.33063    909.00000    887.96351      0.00110
    63.34563    882.00000    887.76490      0.00113
    63.36063    884.00000    887.56730      0.00113
    63.37563    861.00000    887.37123      0.00116
    63.39063    878.00000    887.17757      0.00114
    63.40563    884.00000    886.98703      0.00113
    63.42063    887.00000    886.79986      0.00113
    63.43563    911.00000    886.61579      0.00110
    63.45063    913.00000    886.43425      0.00110
    63.46563    926.00000    886.25457      0.00108
    63.48063    939.00000    886.07628      0.00106
    63.49563    902.00000    885.89943      0.00111
    63.51063    910.00000    885.72476      0.00110
    63.52563    896.00000    885.55342      0.00112
    63.54063    844.00000    885.38636      0.00118
    63.55563    840.00000    885.22401      0.00119
    63.57063    879.00000    885.06577      0.00114
    63.58563    937.00000    884.90961      0.00107
    63.60063    930.00000    884.75212      0.00108
    63.61563    924.00000    884.58964      0.00108
    63.63063    889.00000    884.41945      0.00112
    63.64563    868.00000    884.24023      0.00115
    63.66063    860.00000    884.05265      0.00116
    63.67563    860.00000    883.85988      0.00116
    63.69064    876.00000    883.66637      0.00114
    63.70564    857.00000    883.47620      0.00117
    63.72063    871.00000    883.29134      0.00115
    63.73563    890.00000    883.11182      0.00112
    63.75064    893.00000    882.93681      0.00112
    63.76564    901.00000    882.76507      0.00111
    63.78064    883.00000    882.59502      0.00113
    63.79564    892.00000    882.42552      0.00112
    63.81064    868.00000    882.25625      0.00115
    63.82564    869.00000    882.08748      0.00115
    63.84064    898.00000    881.91968      0.00111
    63.85564    895.00000    881.75313      0.00112
    63.87064    881.00000    881.58780      0.00114
    63.88564    886.00000    881.42356      0.00113
    63.90064    879.00000    881.26034      0.00114
    63.91564    865.00000    881.09789      0.00116
    63.93064    888.00000    880.93563      0.00113
    63.94564    908.00000    880.77289      0.00110
    63.96064    945.00000    880.60931      0.00106
    63.97564    898.00000    880.44509      0.00111
    63.99064    891.00000    880.28084      0.00112
    64.00564    916.00000    880.11710      0.00109
    64.02064    884.00000    879.95408      0.00113
    64.03564    876.00000    879.79187      0.00114
    64.05064    882.00000    879.63048      0.00113
    64.06564    864.00000    879.46992      0.00116
    64.08064    880.00000    879.31011      0.00114
    64.09563    899.00000    879.15068      0.00111
    64.11064    900.00000    878.99033      0.00111
    64.12563    898.00000    878.82840      0.00111
    64.14063    878.00000    878.66424      0.00114
    64.15563    828.00000    878.49882      0.00121
    64.17064    865.00000    878.33336      0.00116
    64.18563    883.00000    878.16923      0.00113
    64.20063    879.00000    878.00663      0.00114
    64.21563    841.00000    877.84572      0.00119
    64.23064    850.00000    877.68610      0.00118
    64.24563    870.00000    877.52747      0.00115
    64.26063    856.00000    877.36871      0.00117
    64.27563    889.00000    877.20895      0.00112
    64.29063    881.00000    877.04735      0.00114
    64.30563    910.00000    876.88355      0.00110
    64.32063    909.00000    876.71778      0.00110
    64.33562    886.00000    876.55087      0.00113
    64.35063    887.00000    876.38327      0.00113
    64.36562    842.00000    876.21608      0.00119
    64.38062    836.00000    876.04937      0.00120
    64.39562    868.00000    875.88342      0.00115
    64.41063    877.00000    875.71810      0.00114
    64.42562    854.00000    875.55356      0.00117
    64.44062    820.00000    875.38910      0.00122
    64.45562    855.00000    875.22426      0.00117
    64.47063    887.00000    875.05826      0.00113
    64.48562    913.00000    874.89090      0.00110
    64.50062    871.00000    874.72183      0.00115
    64.51562    900.00000    874.55155      0.00111
    64.53062    850.00000    874.38060      0.00118
    64.54562    870.00000    874.20946      0.00115
    64.56062    933.00000    874.03845      0.00107
    64.57561    858.00000    873.86780      0.00117
    64.59062    857.00000    873.69706      0.00117
    64.60561    883.00000    873.52636      0.00113
    64.62061    910.00000    873.35493      0.00110
    64.63561    843.00000    873.18241      0.00119
    64.65062    850.00000    873.00844      0.00118
    64.66561    893.00000    872.83348      0.00112
    64.68061    864.00000    872.65757      0.00116
    64.69561    852.00000    872.48105      0.00117
    64.71062    826.00000    872.30382      0.00121
    64.72561    869.00000    872.12602      0.00115
    64.74061    854.00000    871.94705      0.00117
    64.75561    863.00000    871.76681      0.00116
    64.77061    863.00000    871.58528      0.00116
    64.78561    897.00000    871.40270      0.00111
    64.80061    880.00000    871.21955      0.00114
    64.81561    855.00000    871.03643      0.00117
    64.83061    857.00000    870.85365      0.00117
    64.84560    866.00000    870.67117      0.00115
    64.86060    886.00000    870.48797      0.00113
    64.87560    887.00000    870.30275      0.00113
    64.89061    857.00000    870.11388      0.00117
    64.90560    834.00000    869.92120      0.00120
    64.92060    858.00000    869.72535      0.00117
    64.93560    846.00000    869.52811      0.00118
    64.95061    857.00000    869.33051      0.00117
    64.96560    881.00000    869.13329      0.00114
    64.98060    878.00000    868.93595      0.00114
    64.99560    867.00000    868.73849      0.00115
    65.01060    826.00000    868.54085      0.00121
    65.02560    853.00000    868.34277      0.00117
    65.04060    891.00000    868.14348      0.00112
    65.05560    848.00000    867.94144      0.00118
    65.07060    867.00000    867.73458      0.00115
    65.08559    833.00000    867.52177      0.00120
    65.10059    823.00000    867.30348      0.00122
    65.11559    869.00000    867.08203      0.00115
    65.13060    919.00000    866.85935      0.00109
    65.14559    852.00000    866.63719      0.00117
    65.16059    855.00000    866.41546      0.00117
    65.17559    874.00000    866.19409      0.00114
    65.19060    873.00000    865.97240      0.00115
    65.20559    850.00000    865.75034      0.00118
    65.22059    877.00000    865.52720      0.00114
    65.23559    861.00000    865.30306      0.00116
    65.25060    863.00000    865.07772      0.00116
    65.26559    914.00000    864.85137      0.00109
    65.28059    862.00000    864.62317      0.00116
    65.29559    889.00000    864.39278      0.00112
    65.31059    864.00000    864.15961      0.00116
    65.32558    850.00000    863.92333      0.00118
    65.34058    840.00000    863.68351      0.00119
    65.35558    874.00000    863.44080      0.00114
    65.37059    913.00000    863.19594      0.00110
    65.38558    853.00000    862.95028      0.00117
    65.40058    833.00000    862.70390      0.00120
    65.41558    858.00000    862.45716      0.00117
    65.43059    863.00000    862.20980      0.00116
    65.44558    853.00000    861.96191      0.00117
    65.46058    882.00000    861.71238      0.00113
    65.47558    883.00000    861.46081      0.00113
    65.49059    863.00000    861.20685      0.00116
    65.50558    836.00000    860.95129      0.00120
    65.52058    866.00000    860.69401      0.00115
    65.53558    893.00000    860.43523      0.00112
    65.55058    904.00000    860.17444      0.00111
    65.56557    875.00000    859.91086      0.00114
    65.58057    840.00000    859.64371      0.00119
    65.59557    862.00000    859.37401      0.00116
    65.61058    869.00000    859.10348      0.00115
    65.62557    827.00000    858.83413      0.00121
    65.64057    835.00000    858.56542      0.00120
    65.65557    850.00000    858.29572      0.00118
    65.67058    845.00000    858.02195      0.00118
    65.68557    859.00000    857.74227      0.00116
    65.70057    860.00000    857.45540      0.00116
    65.71557    845.00000    857.16186      0.00118
    65.73058    846.00000    856.86252      0.00118
    65.74557    849.00000    856.55983      0.00118
    65.76057    877.00000    856.25514      0.00114
    65.77557    899.00000    855.94998      0.00111
    65.79057    844.00000    855.64500      0.00118
    65.80556    870.00000    855.34062      0.00115
    65.82056    888.00000    855.03651      0.00113
    65.83556    877.00000    854.73293      0.00114
    65.85057    839.00000    854.42969      0.00119
    65.86556    847.00000    854.12734      0.00118
    65.88056    814.00000    853.82499      0.00123
    65.89556    814.00000    853.52220      0.00123
    65.91057    844.00000    853.21758      0.00118
    65.92556    862.00000    852.90984      0.00116
    65.94056    812.00000    852.59602      0.00123
    65.95556    853.00000    852.27473      0.00117
    65.97057    841.00000    851.94623      0.00119
    65.98556    827.00000    851.61351      0.00121
    66.00056    865.00000    851.27842      0.00116
    66.01556    840.00000    850.94270      0.00119
    66.03056    812.00000    850.60684      0.00123
    66.04556    803.00000    850.27064      0.00125
    66.06055    843.00000    849.93396      0.00119
    66.07555    831.00000    849.59611      0.00120
    66.09056    824.00000    849.25699      0.00121
    66.10555    828.00000    848.91715      0.00121
    66.12055    846.00000    848.57578      0.00118
    66.13555    859.00000    848.23300      0.00116
    66.15056    821.00000    847.88867      0.00122
    66.16555    836.00000    847.54364      0.00120
    66.18055    831.00000    847.19716      0.00120
    66.19555    826.00000    846.84909      0.00121
    66.21056    836.00000    846.49861      0.00120
    66.22555    818.00000    846.14580      0.00122
    66.24055    836.00000    845.78955      0.00120
    66.25555    878.00000    845.43019      0.00114
    66.27055    836.00000    845.06838      0.00120
    66.28555    806.00000    844.70504      0.00124
    66.30054    805.00000    844.34113      0.00124
    66.31554    857.00000    843.97649      0.00117
    66.33055    862.00000    843.61115      0.00116
    66.34554    887.00000    843.24563      0.00113
    66.36054    855.00000    842.87893      0.00117
    66.37554    850.00000    842.51101      0.00118
    66.39055    830.00000    842.14138      0.00120
    66.40554    854.00000    841.77088      0.00117
    66.42054    855.00000    841.39923      0.00117
    66.43554    870.00000    841.02716      0.00115
    66.45055    849.00000    840.65461      0.00118
    66.46554    805.00000    840.28199      0.00124
    66.48054    802.00000    839.90759      0.00125
    66.49554    834.00000    839.53035      0.00120
    66.51054    848.00000    839.14939      0.00118
    66.52554    829.00000    838.76505      0.00121
    66.54053    839.00000    838.37899      0.00119
    66.55553    844.00000    837.99205      0.00118
    66.57054    799.00000    837.60503      0.00125
    66.58553    826.00000    837.21901      0.00121
    66.60053    831.00000    836.83315      0.00120
    66.61553    828.00000    836.44754      0.00121
    66.63054    882.00000    836.06180      0.00113
    66.64553    839.00000    835.67675      0.00119
    66.66053    839.00000    835.29183      0.00119
    66.67553    915.00000    834.90766      0.00109
    66.69054    859.00000    834.52433      0.00116
    66.70553    846.00000    834.14276      0.00118
    66.72053    858.00000    833.76202      0.00117
    66.73553    814.00000    833.38178      0.00123
    66.75053    847.00000    833.00103      0.00118
    66.76553    831.00000    832.61826      0.00120
    66.78053    835.00000    832.23218      0.00120
    66.79552    831.00000    831.84294      0.00120
    66.81053    839.00000    831.45106      0.00119
    66.82552    844.00000    831.05924      0.00118
    66.84052    831.00000    830.66794      0.00120
    66.85552    826.00000    830.27821      0.00121
    66.87053    844.00000    829.89026      0.00118
    66.88552    866.00000    829.50484      0.00115
    66.90052    860.00000    829.12082      0.00116
    66.91552    797.00000    828.73802      0.00125
    66.93053    802.00000    828.35575      0.00125
    66.94552    892.00000    827.97417      0.00112
    66.96052    853.00000    827.59169      0.00117
    66.97552    813.00000    827.20819      0.00123
    66.99052    816.00000    826.82412      0.00123
    67.00552    853.00000    826.44035      0.00117
    67.02052    847.00000    826.05736      0.00118
    67.03551    815.00000    825.67535      0.00123
    67.05052    790.00000    825.29351      0.00127
    67.06551    827.00000    824.91333      0.00121
    67.08051    845.00000    824.53477      0.00118
    67.09551    809.00000    824.15874      0.00124
    67.11052    767.00000    823.78540      0.00130
    67.12551    800.00000    823.41565      0.00125
    67.14051    826.00000    823.04876      0.00121
    67.15551    831.00000    822.68479      0.00120
    67.17052    828.00000    822.32321      0.00121
    67.18551    812.00000    821.96435      0.00123
    67.20051    833.00000    821.60723      0.00120
    67.21551    814.00000    821.25210      0.00123
    67.23051    822.00000    820.89930      0.00122
    67.24551    827.00000    820.54914      0.00121
    67.26051    812.00000    820.20183      0.00123
    67.27551    823.00000    819.85733      0.00122
    67.29051    830.00000    819.51521      0.00120
    67.30550    818.00000    819.17497      0.00122
    67.32050    816.00000    818.83578      0.00123
    67.33550    846.00000    818.49817      0.00118
    67.35051    832.00000    818.16265      0.00120
    67.36550    812.00000    817.83058      0.00123
    67.38050    852.00000    817.50178      0.00117
    67.39550    836.00000    817.17676      0.00120
    67.41051    790.00000    816.85548      0.00127
    67.42550    839.00000    816.53860      0.00119
    67.44050    795.00000    816.22550      0.00126
    67.45550    793.00000    815.91640      0.00126
    67.47050    834.00000    815.61133      0.00120
    67.48550    815.00000    815.31035      0.00123
    67.50050    843.00000    815.01356      0.00119
    67.51550    822.00000    814.72106      0.00122
    67.53050    834.00000    814.43292      0.00120
    67.54549    802.00000    814.14938      0.00125
    67.56049    793.00000    813.87012      0.00126
    67.57549    756.00000    813.59531      0.00132
    67.59050    781.00000    813.32475      0.00128
    67.60549    842.00000    813.05904      0.00119
    67.62049    870.00000    812.79799      0.00115
    67.63549    818.00000    812.54248      0.00122
    67.65050    815.00000    812.29313      0.00123
    67.66549    811.00000    812.05090      0.00123
    67.68049    875.00000    811.81512      0.00114
    67.69549    841.00000    811.58500      0.00119
    67.71049    805.00000    811.35870      0.00124
    67.72549    820.00000    811.13421      0.00122
    67.74049    833.00000    810.91069      0.00120
    67.75549    837.00000    810.68925      0.00119
    67.77049    814.00000    810.47179      0.00123
    67.78548    851.00000    810.26009      0.00118
    67.80048    827.00000    810.05486      0.00121
    67.81548    799.00000    809.85667      0.00125
    67.83049    791.00000    809.66534      0.00126
    67.84548    792.00000    809.48099      0.00126
    67.86048    810.00000    809.30292      0.00123
    67.87548    797.00000    809.13096      0.00125
    67.89049    842.00000    808.96469      0.00119
    67.90548    841.00000    808.80416      0.00119
    67.92048    813.00000    808.64893      0.00123
    67.93548    853.00000    808.49927      0.00117
    67.95049    817.00000    808.35554      0.00122
    67.96548    819.00000    808.21844      0.00122
    67.98048    803.00000    808.08783      0.00125
    67.99548    831.00000    807.96366      0.00120
    68.01048    817.00000    807.84552      0.00122
    68.02547    810.00000    807.73277      0.00123
    68.04047    826.00000    807.62448      0.00121
    68.05547    811.00000    807.52051      0.00123
    68.07048    812.00000    807.42147      0.00123
    68.08547    807.00000    807.32861      0.00124
    68.10047    843.00000    807.24254      0.00119
    68.11547    826.00000    807.16386      0.00121
    68.13048    785.00000    807.09283      0.00127
    68.14547    821.00000    807.02969      0.00122
    68.16047    793.00000    806.97412      0.00126
    68.17547    830.00000    806.92567      0.00120
    68.19048    815.00000    806.88350      0.00123
    68.20547    833.00000    806.84673      0.00120
    68.22047    832.00000    806.81467      0.00120
    68.23547    792.00000    806.78743      0.00126
    68.25047    791.00000    806.76562      0.00126
    68.26546    775.00000    806.74967      0.00129
    68.28046    822.00000    806.73952      0.00122
    68.29546    801.00000    806.73499      0.00125
    68.31047    793.00000    806.73605      0.00126
    68.32546    769.00000    806.74289      0.00130
    68.34046    810.00000    806.75567      0.00123
    68.35546    811.00000    806.77434      0.00123
    68.37047    788.00000    806.79876      0.00127
    68.38546    815.00000    806.82877      0.00123
    68.40046    818.00000    806.86427      0.00122
    68.41546    839.00000    806.90483      0.00119
    68.43047    813.00000    806.94977      0.00123
    68.44546    764.00000    806.99821      0.00131
    68.46046    782.00000    807.04984      0.00128
    68.47546    823.00000    807.10467      0.00122
    68.49046    803.00000    807.16312      0.00125
    68.50546    819.00000    807.22559      0.00122
    68.52045    810.00000    807.29232      0.00123
    68.53545    831.00000    807.36343      0.00120
    68.55046    827.00000    807.43877      0.00121
    68.56545    780.00000    807.51790      0.00128
    68.58045    808.00000    807.60060      0.00124
    68.59545    818.00000    807.68641      0.00122
    68.61046    795.00000    807.77506      0.00126
    68.62545    780.00000    807.86606      0.00128
    68.64045    805.00000    807.95929      0.00124
    68.65545    842.00000    808.05437      0.00119
    68.67046    835.00000    808.15101      0.00120
    68.68545    747.00000    808.24870      0.00134
    68.70045    765.00000    808.34732      0.00131
    68.71545    819.00000    808.44657      0.00122
    68.73045    810.00000    808.54627      0.00123
    68.74545    784.00000    808.64613      0.00128
    68.76044    842.00000    808.74578      0.00119
    68.77544    819.00000    808.84500      0.00122
    68.79045    805.00000    808.94338      0.00124
    68.80544    805.00000    809.04015      0.00124
    68.82044    800.00000    809.13468      0.00125
    68.83544    787.00000    809.22575      0.00127
    68.85045    783.00000    809.31208      0.00128
    68.86544    828.00000    809.39254      0.00121
    68.88044    796.00000    809.46712      0.00126
    68.89544    797.00000    809.53615      0.00125
    68.91045    798.00000    809.59999      0.00125
    68.92544    805.00000    809.65840      0.00124
    68.94044    780.00000    809.71104      0.00128
    68.95544    757.00000    809.75721      0.00132
    68.97044    804.00000    809.79620      0.00124
    68.98544    796.00000    809.82727      0.00126
    69.00043    781.00000    809.84958      0.00128
    69.01543    777.00000    809.86225      0.00129
    69.03044    812.00000    809.86431      0.00123
    69.04543    783.00000    809.85479      0.00128
    69.06043    797.00000    809.83271      0.00125
    69.07543    822.00000    809.79716      0.00122
    69.09044    840.00000    809.74741      0.00119
    69.10543    826.00000    809.68298      0.00121
    69.12043    826.00000    809.60321      0.00121
    69.13543    850.00000    809.50748      0.00118
    69.15044    834.00000    809.39497      0.00120
    69.16543    835.00000    809.26510      0.00120
    69.18043    803.00000    809.11675      0.00125
    69.19543    789.00000    808.94912      0.00127
    69.21043    780.00000    808.76120      0.00128
    69.22543    782.00000    808.55191      0.00128
    69.24043    778.00000    808.32013      0.00129
    69.25542    828.00000    808.06486      0.00121
    69.27043    804.00000    807.78433      0.00124
    69.28542    818.00000    807.47797      0.00122
    69.30042    810.00000    807.14388      0.00123
    69.31542    801.00000    806.78098      0.00125
    69.33043    818.00000    806.38790      0.00122
    69.34542    812.00000    805.96434      0.00123
    69.36042    809.00000    805.50835      0.00124
    69.37542    778.00000    805.01895      0.00129
    69.39043    814.00000    804.49450      0.00123
    69.40542    804.00000    803.93471      0.00124
    69.42042    786.00000    803.33708      0.00127
    69.43542    795.00000    802.70049      0.00126
    69.45042    781.00000    802.02338      0.00128
    69.46542    823.00000    801.30415      0.00122
    69.48042    804.00000    800.54116      0.00124
    69.49541    763.00000    799.73340      0.00131
    69.51042    789.00000    798.87765      0.00127
    69.52500    829.00000    798.00003      0.00121
    69.54000    812.00000    797.04776      0.00123
    69.55500    792.00000    796.04358      0.00126
    69.57000    810.00000    794.98552      0.00123
    69.58500    792.00000    793.87143      0.00126
    69.60000    772.00000    792.69908      0.00130
    69.61500    806.00000    791.46610      0.00124
    69.63000    794.00000    790.17014      0.00126
    69.64541    796.00000    788.77085      0.00126
    69.66041    829.00000    787.34066      0.00121
    69.67541    834.00000    785.84158      0.00120
